# Supplementary material for: Evidence of Early-Stage Selection on EPAS1 and GPR126 Genes in Andean High Altitude Populations
Source: Sci Rep. 2017 Oct 12;7:13042. doi: 10.1038/s41598-017-13382-4 (PMC5638799; doi:10.1038/s41598-017-13382-4)
Supplement: Supplementary file 1 — Supplementary Information [file 41598_2017_13382_MOESM1_ESM.xls]

## Sheet: nSL 1%
Rank	Chromosome	START	|nSL>2|	protein_coding genes	pseudo_and_RNA
1	2	130800001	1	POTEF,TUBA3E,SMPD4,MZT2B,CCDC74B	CYP4F27P,AC018865.11,AC018804.3,AC018804.1,FAR2P1,RNU6-1049P,AC018804.6,AC018804.7,RHOQP3,MED15P9
2	10	51600001	1	TIMM23,AGAP6	SLC9A3P3,PARGP1,LINC00843,SNORA74,RP11-324H6.5,RNA5SP317,RP11-481A12.6
3	22	21600001	1	RIMBP3B,HIC2	snoU13,BCRP6,KB-1183D5.16,POM121L8P,PPP1R26P5,SCARNA17,FAM230C,RN7SKP63,SCARNA18,KB-1183D5.9,KB-1183D5.14
4	11	67000001	0.914894	ANKRD13D,PPP1CA,RAD9A,RPS6KB2,CLCF1,POLD4,SSH3,KDM2A,TBC1D10C,ADRBK1,CARNS1	AP003419.16,RN7SKP239,AP003419.11,RNU6-1238P
5	7	74400001	0.857143	GATSL1,GTF2IRD2B,WBSCR16	NCF1C
6	11	66800001	0.753425	SYT12,KDM2A,AP001885.1,RHOD	snoU13
7	7	74200001	0.75	GATSL1,NCF1,GTF2IRD2	Y_RNA,STAG3L2,PMS2P5,AC004166.6
8	11	106800001	0.720339	GUCY1A2	-
9	2	97800001	0.714286	ANKRD36	IGKV1OR2-11,IGKV2OR2-10
10	8	43400001	0.694444	-	RP11-643N23.2,AC134698.1,RP11-643N23.1
11	11	67800001	0.693548	NDUFS8,TCIRG1,CHKA,SUV420H1	MIR4691,CTD-2655K5.1,RP11-802E16.3
12	1	27600001	0.6875	FCN3,GPR3,SYTL1,WDTC1,WASF2,CD164L2,MAP3K6,TMEM222	RP11-4K3__A.3,RP11-4K3__A.5,RP4-752I6.1,RP1-144C9.2,RNU6-48P
13	6	95200001	0.683594	-	-
14	4	69000001	0.679825	YTHDC1,TMPRSS11BNL,TMPRSS11B	RP11-646E20.6,RP11-642E20.3,RP11-642E20.2,RP11-642E20.5,APOOP4,FTLP10
15	14	58800001	0.677419	ARID4A,TOMM20L,TIMM9,KIAA0586	Y_RNA,HSBP1P1,HNRNPCP1,RP11-517O13.3,RP11-517O13.1
16	8	48000001	0.671642	SPIDR	ATP6V1G1P2,RPL10AP2,RP11-1134I14.4,RP11-1134I14.6,RP11-1134I14.2,IGLV8OR8-1,RP11-1134I14.8,RNU6-819P,NDUFA5P12
17	9	44000001	0.666667	-	RNU6-599P,BX649563.4,CYP4F60P,CR848007.2,CR848007.5,ANKRD20A7P,SNX18P5,MEP1AP4
18	9	44200001	0.666667	BX088651.2	RP11-475I24.8,RP11-475I24.1,RP11-475I24.7,BX005214.1,RP11-175I6.5
19	8	48200001	0.647059	SPIDR	-
20	4	33600001	0.639535	-	RNU7-131P,RP11-79E3.3
21	18	21800001	0.639175	OSBPL1A	RN7SL247P,MIR320C2,RP11-621L6.2,RP11-621L6.3
22	8	6800001	0.636364	DEFA5,DEFA3,DEFA1B,DEFA1	AF228730.1,DEFA9P,DEFT1P2,DEFA7P,AF228730.8,DEFA10P,DEFA11P,RPS3AP30,DEFA8P,AF238378.7,DEFT1P
23	1	36200001	0.633028	AGO4,AGO1,AGO3,CLSPN	RP4-789D17.5,RP4-789D17.4,RP11-435D7.3
24	11	67200001	0.622517	NUDT8,PTPRCAP,NDUFV1,CABP2,TMEM134,GPR152,CABP4,AIP,RPS6KB2,TBX10,CORO1B,C11orf72,PITPNM1,GSTP1,CDK2AP2	AP003419.16,CTC-1337H24.1,CTC-1337H24.2,RP11-655M14.12,RN7SL59P,RP11-655M14.13,DOC2GP
25	10	48600001	0.62	PTPN20B	-
26	10	26800001	0.616751	APBB1IP,PDSS1	LINC00202-2,LINC00264,RP13-16H11.2,RP11-128B16.3,RP13-16H11.7
27	11	109000001	0.615385	-	SNORD39
28	11	65200001	0.611111	LTBP3,KCNK7,SCYL1,SSSCA1,MAP3K11,AP001362.1,EHBP1L1,PCNXL3,AP000769.1,FAM89B	NEAT1,MALAT1,SNRPGP19,AP000769.7,SSSCA1-AS1
29	11	84000001	0.60199	DLG2	-
30	8	7000001	0.6	-	AF228730.13,AF228730.12,DEFB109P1B,AF228730.7,AF228730.5,AF228730.2,AC130360.8,USP17L4,FAM90A13P,FAM66B,FAM90A3P,OR7E125P,RPS3AP33,USP17L1P,FAM90A4P,FAM90A5P,FAM90A15P,FAM90A20P
31	11	64000001	0.6	TRMT112,PLCB3,ESRRA,DNAJC4,PRDX5,VEGFB,GPR137,KCNK4,BAD,FKBP2,TEX40,RPS6KA4,PPP1R14B,CCDC88B	MIR1237,AP003774.1,AP003774.5,AP003774.6,Y_RNA,RP11-783K16.13,RP11-783K16.10,RP11-783K16.14,RP11-783K16.5
32	6	53000001	0.599303	GCM1,ELOVL5	RNU1-136P,MIR5685,RNU6-464P,U3,HMGB1P20,RP1-34L19.1,SOD1P1
33	11	64400001	0.597765	RASGRP2,MAP4K2,MEN1,NRXN2,CDC42BPG,SF1,PYGM	AP001092.4,AP001462.6,RP11-869B15.1
34	8	61600001	0.596774	CHD7	RP11-33I11.2
35	6	159000001	0.596364	AL591025.1,TMEM181,DYNLT1,SYTL3,EZR	MIR3918,AMZ2P2,TATDN2P2
36	6	34200001	0.594406	C6orf1,RPS10,NUDT3,RP1-187N21.4,HMGA1	RPS10-NUDT3,RP11-513I15.6,RPL35P2
37	6	156800001	0.59387	-	RP11-230C9.1,RP11-518I13.1
38	6	52800001	0.592391	GCM1,GSTA4,ICK,FBXO9	RN7SL244P,RN7SK,Y_RNA,RP1-214M20.2,RP11-506E9.3
39	10	49400001	0.591837	MAPK8,FRMPD2	RP11-542E6.3
40	11	71200001	0.582353	KRTAP5-7,KRTAP5-8,NADSYN1,KRTAP5-9,AP000867.1,KRTAP5-10,KRTAP5-11	RPS3AP41,RP11-684B2.5,AP000867.14,OR7E4P,UNC93B6,KRTAP5-14P,OR7E87P,AP003498.1,RP11-684B2.3
41	6	157000001	0.582278	ARID1B	RP11-230C9.2,MIR4466,RP11-230C9.4,RP11-230C9.3
42	8	43200001	0.578947	-	POTEA,AC022616.1,SNX18P27,U3,RP11-359P18.1,RP11-359P18.6,RP11-359P18.7,CYP4F44P,RP11-359P18.5,RP11-726G23.6,RP11-359P18.8,RN7SKP41
43	1	36400001	0.57047	COL8A2,TEKT2,ADPRHL2,AGO3	RP4-665N4.4,RP4-665N4.8
44	1	53800001	0.567164	DMRTB1,GLIS1	SLC25A3P1,RP11-117D22.1,RP4-784A16.5,RP11-117D22.2
45	22	21800001	0.557895	HIC2,RIMBP3C,CCDC116,YDJC,UBE2L3,SDF2L1	RN7SKP221,snoU13,TMEM191C,SCARNA17,KB-1440D3.14,SCARNA18,PI4KAP2
46	8	92000001	0.552632	OTUD6B,TMEM55A,LRRC69	RN7SL777P,CTD-2114J12.1,GS1-251I9.4,GS1-251I9.3,GS1-251I9.2
47	2	41200001	0.548319	-	HNRNPA1P57
48	1	53400001	0.544041	PODN,SLC1A7,SCP2	RP11-334A14.8,TUBBP10,RP11-334A14.2,HIGD1AP11,RP11-334A14.5,MIR5095,MIR1273G,RP4-631H13.5
49	5	71600001	0.538813	MRPS27,PTCD2,ZNF366	YBX1P5,RN7SL153P,RP11-389C8.2,RP11-389C8.3,RP11-389C8.1,CTC-365E16.1
50	1	38800001	0.533088	-	RP11-329N22.1,RNU6-753P
51	14	62200001	0.526946	SNAPC1,HIF1A	CTD-2277K2.1,RP11-618G20.1,HIF1A-AS2,COX4I1P1
52	16	30400001	0.525424	ZNF747,ZNF688,SEPHS2,ZNF48,DCTPP1,ZNF768,ZNF785,ZNF764,ITGAL,AC002310.13,SEPT1,ZNF771	SNORA42,MIR4518,RP11-297C4.1,RNU7-61P,Y_RNA,AC002310.10,AC002310.12,RP11-297C4.2,RP11-297C4.3,AC002310.17,AC002310.7,RP11-146F11.5
53	1	54400001	0.522472	TCEANC2,CDCP2,LDLRAD1,HSPB11,LRRC42,TMEM59,AL161915.1	HNRNPA3P12,RP4-758J24.5,RP4-758J24.4,AL353898.1,AL353898.3,AL353898.2,MIR4781
54	7	132600001	0.519313	CHCHD3	U6
55	1	25000001	0.518219	CLIC4	RNU6-1208P
56	16	28400001	0.516556	EIF3CL,CCDC101,IL27,NUPR1,CLN3,NPIPB7,APOBR	snoU13,RP11-57A19.5,RP11-666O2.1,RP11-435I10.3
57	11	67600001	0.509804	NDUFS8,UNC93B1,ALDH3B1	RP5-901A4.4,RP5-903G2.2,AC004924.1,RPS3AP40,RP11-119D9.4,OR7E1P,RP11-119D9.1,RP5-901A4.5,RNU6-46P,RP5-901A4.1
58	8	48400001	0.508772	SPIDR	RNU6-665P,RP11-697N18.4,RP11-697N18.1,RP11-697N18.3,RP11-697N18.2
59	6	158000001	0.5	ZDHHC14	RP11-193H22.2
60	9	43600001	0.5	CNTNAP3B,SPATA31A6	RP11-366N18.2
61	11	63800001	0.5	DNAJC4,FLRT1,FERMT3,MACROD1,NUDT22,STIP1,TRPT1	RP11-783K16.14,RP11-21A7A.3,RP11-21A7A.2,RP11-21A7A.4
62	11	64200001	0.5	SLC22A12,AP003774.4,NRXN2,SLC22A11	AP003774.5,AP006288.1,AP005273.1
63	16	28600001	0.5	CCDC101,EIF3C,SULT1A1,SULT1A2,NPIPB9,NPIPB8	RP11-1348G14.6,snoU13,RP11-57A19.4,CDC37P1
64	16	11200001	0.495177	TNP2,CLEC16A,PRM1,PRM3,PRM2,SOCS1,RMI2	snoU13,HNRNPCP4,SNORA48,RP11-396B14.2
65	16	80200001	0.49278	-	RP11-525K10.1,RP11-525K10.2,RP11-525K10.3
66	2	143400001	0.490446	-	-
67	1	40200001	0.487069	PPIE,TRIT1,MYCL,BMP8B,OXCT2	RP1-118J21.5,Y_RNA,RP1-118J21.24,RP1-118J21.25
68	6	52400001	0.486842	TRAM2,TMEM14A	RP1-152L7.8,RP1-152L7.9,RP1-152L7.3,RP1-152L7.5,TRAM2-AS1
69	11	23600001	0.479592	-	RP11-945A11.1,RP11-945A11.2
70	2	61400001	0.476395	AHSA2,USP34	RP11-479F13.1,RP11-493E12.2
71	8	86800001	0.47541	ATP6V0D2	REXO1L2P,CTA-392E5.1
72	18	20400001	0.468085	RBBP8	MIR4741,UBE2CP2,snoU13,RP11-370A5.1,RP11-370A5.2,RN7SL745P,RP11-739L10.1
73	1	38600001	0.467949	-	RP11-214L19.1
74	10	19400001	0.467327	C10orf112	MALRD1,RP11-49L2.1
75	1	107200001	0.466019	-	RP11-233E12.2,RP11-110F24.1,RP11-233E12.1,RP11-233E12.4
76	2	145200001	0.466019	ZEB2	AC009951.1,AC009951.2,ZEB2-AS1,AC010090.1
77	2	61600001	0.465	XPO1,USP34	AC016894.1,SNORA70B,AC016727.1,RP11-355B11.2
78	6	103000001	0.464844	-	-
79	17	78000001	0.464832	CCDC40,CARD14,GAA,SGSH,SLC26A11,TBC1D16,EIF4A3	RP11-334C17.5
80	2	86800001	0.464088	CHMP3,RNF103,RMND5A,RNF103-CHMP3	AC015971.2,AC015971.1
81	1	53600001	0.462006	CPT2,LRP8,SLC1A7,C1orf123,MAGOH	RP5-1024G6.8,RP5-1024G6.7,RP5-1024G6.5,RP4-784A16.1,RP4-784A16.2,RP4-784A16.3,RP4-784A16.4,RP4-784A16.5,RP5-1024G6.2
82	8	47800001	0.45977	-	RP11-350F16.1,AC026241.1,RN7SKP32,MAPK6PS4,RP11-350F16.2
83	3	121800001	0.459649	CASR,CD86	SNORD112
84	10	48400001	0.459016	GDF2,GDF10	-
85	8	93200001	0.458333	-	RP11-700E23.3
86	2	143600001	0.457831	KYNU	AC013444.1,AC013444.2,RP11-470B22.1
87	11	108600001	0.456522	DDX10	RP11-801G16.2,CYCSP29
88	1	221200001	0.454148	-	RP11-453O22.1
89	20	2800001	0.45283	PCED1A,TMEM239,PTPRA,VPS16	-
90	2	62000001	0.452459	FAM161A,COMMD1,CCT4	AC107081.5,AC108039.3,RPS24P7,RP11-681L4.1
91	2	228800001	0.450882	SPHKAP	-
92	16	13400001	0.450882	-	AC003009.1,AC003009.2,U91319.1
93	4	69200001	0.450739	YTHDC1,TMPRSS11E	UGT2B29P,MT2P1
94	6	52200001	0.448485	PAQR8,EFHC1,TRAM2	-
95	2	136600001	0.447917	DARS,MCM6	AC093391.2,AC011999.1
96	4	69400001	0.447368	UGT2B15,UGT2B17	RP11-1267H10.1,RP11-1267H10.2,RP11-1267H10.3,RP11-1267H10.4
97	8	91800001	0.447005	RP11-122A3.2,TMEM64,NECAB1	C8orf88,RP11-662G23.1
98	4	33400001	0.446809	-	AC079772.1,RP11-802H3.2,RP11-802H3.1
99	12	89000001	0.444444	-	-
100	1	29800001	0.441558	-	RP11-810H18.1
101	4	138600001	0.43956	-	RP13-884E18.4,RP11-793B23.1
102	1	39000001	0.43871	-	RP11-334L9.1
103	9	123400001	0.4375	PSMD5,FBXW2,MEGF9	AHCYP2,RP11-27I1.6,RP11-27I1.4,PSMD5-AS1
104	6	62800001	0.43318	KHDRBS2	-
105	12	93200001	0.43299	EEA1	HNRNPA1P50,RP11-603K19.1,RNU6-1329P,RP11-511B23.1,RP11-511B23.2
106	6	52000001	0.431818	IL17F,MCM3,IL17A	SLC25A20P1,MIR206,MIR133B,MIR133BHG
107	1	62200001	0.429752	INADL	RNU6-1177P,RP11-430G17.3,RNU6-414P
108	12	88800001	0.428571	KITLG	Y_RNA,RNU1-117P
109	2	114800001	0.426606	-	AC010982.2
110	2	86600001	0.42654	CHMP3,KDM3A,RNF103-CHMP3	RNU6-640P,AC015971.2
111	1	27200001	0.425532	TRNP1,NR0B2,NUDC,FAM46B,GPN2,C1orf172,GPATCH3	RP1-50O24.6,OSTCP2,RP11-344H11.5,RP11-344H11.4
112	1	36600001	0.424837	THRAP3,TRAPPC3,RP11-268J15.5,SH3D21,MAP7D1,EVA1B	RN7SL131P,UBE2V2P4
113	7	12400001	0.422619	VWDE	TAS2R2P,AC013470.6,AC005281.1,AC013470.8
114	1	39200001	0.422156	GJA9,RHBDL2,MYCBP,RRAGC	RNU6-605P,RP5-864K19.4
115	2	87000001	0.422018	CD8A,AC111200.1,CD8B,RGPD1,RMND5A	AC111200.8,ANAPC1P1,AC111200.2,AC111200.7
116	22	47600001	0.420673	-	CITF22-49D8.1
117	14	58600001	0.420635	AL132989.1,ARID4A,PSMA3,C14orf37,ACTR10	RP11-349A22.5,UBA52P3,RN7SL598P,HMGB1P14,RP11-349A22.3,CTD-2002H8.2,RNU6-341P
118	1	27000001	0.419355	SFN,ARID1A,ZDHHC18,PIGV	RN7SL165P,RP5-968P14.2,RN7SL501P
119	1	35400001	0.416667	ZMYM6NB,ZMYM1,ZMYM6	EFCAB14P1,RP11-244H3.1,RP11-244H3.4,SNORD112,RP11-248I9.2
120	4	119600001	0.415686	SEC24D,METTL14	-
121	7	100600001	0.411483	MUC3A,MUC12,AP1S1,MUC17,TRIM56,SERPINE1	RP11-395B7.2,RP11-395B7.4,RP11-395B7.7,RN7SKP54
122	11	64600001	0.411392	SNX15,ARL2,EHD1,GPHA2,BATF2,CDC42BPG,ATG2A,C11orf85,PPP2R5B	MIR192,RP11-399J13.3,RP11-665N17.4,AP001187.1,AP001187.11,AP000436.4,MIR194-2
123	4	74200001	0.411168	AFP,ALB,AFM	RP11-622A1.2,RP11-580P21.1
124	11	73000001	0.410714	RELT,ARHGEF17,P2RY6,FAM168A	RP11-809N8.2,RP11-809N8.6,RP11-809N8.4,AP002761.1,RP11-800A3.7
125	10	20000001	0.408072	C10orf112,PLXDC2	MALRD1,RP11-354E11.2,RNU6-1212P,MTND2P16,AL353147.1
126	14	61800001	0.403509	PRKCH,RP11-47I22.4	-
127	1	35800001	0.403141	KIAA0319L,ZMYM4	ZMYM4-AS1,RPL5P4,RNY5P1,RP4-728D4.3
128	6	29800001	0.4	HLA-A	ZNRD1-AS1,HLA-J,HLA-H,HCG4B,HCG4P5,HCG4P7,HLA-W,HCG9,HLA-T,MCCD1P2,ETF1P1,MICD,DDX39BP2,MICF,HLA-K,DDX39BP1,MCCD1P1,HLA-U,HCG4P3
129	14	102000001	0.39899	RP11-796G6.2,DIO3	RP11-1029J19.4,RP11-796G6.1,RP11-1029J19.5,DIO3OS
130	6	56000001	0.39801	COL21A1	RP11-323I14__A.1,RP3-445N2.1

## Sheet: Tajima's D balancing
Tajima's D results for 19 Collas
Rank	Chromosome	winStart	winEnd	D > 2
1	1	103600000	103799999	3.44323
2	5	29200000	29399999	3.30675
3	1	103400000	103599999	3.22746
4	6	57400000	57599999	3.19281
5	9	95400000	95599999	2.99444
6	16	69800000	69999999	2.98709
7	9	108400000	108599999	2.92491
8	13	67200000	67399999	2.89927
9	14	46400000	46599999	2.8647
10	5	29000000	29199999	2.84693
11	2	187000000	187199999	2.84479
12	11	5000000	5199999	2.8406
13	2	108200000	108399999	2.81091
14	1	148400000	148599999	2.79794
15	1	195000000	195199999	2.78335
16	1	248400000	248599999	2.77881
17	5	151200000	151399999	2.75778
18	1	82600000	82799999	2.74818
19	13	22000000	22199999	2.73451
20	1	13400000	13599999	2.72571
21	12	84000000	84199999	2.70847
22	20	7200000	7399999	2.68272
23	2	35800000	35999999	2.68244
24	13	86200000	86399999	2.68037
25	14	60000000	60199999	2.66707
26	1	121000000	121199999	2.66435
27	1	174200000	174399999	2.65959
28	14	59800000	59999999	2.6514
29	17	50600000	50799999	2.63819
30	19	29200000	29399999	2.63789
31	5	30400000	30599999	2.635
32	13	64600000	64799999	2.62259
33	8	130000000	130199999	2.61525
34	16	69600000	69799999	2.6152
35	13	85600000	85799999	2.61486
36	11	74200000	74399999	2.6113
37	9	5000000	5199999	2.60108
38	11	7800000	7999999	2.5997
39	21	11000000	11199999	2.59968
40	7	147200000	147399999	2.58626
41	6	70200000	70399999	2.58322
42	3	37000000	37199999	2.5828
43	1	174400000	174599999	2.58257
44	21	39400000	39599999	2.57972
45	13	36800000	36999999	2.57678
46	8	146200000	146399999	2.55693
47	2	200400000	200599999	2.55618
48	5	148400000	148599999	2.55445
49	5	151400000	151599999	2.55221
50	2	29800000	29999999	2.5493
51	11	47200000	47399999	2.54873
52	1	96600000	96799999	2.53516
53	13	37600000	37799999	2.52913
54	15	76800000	76999999	2.5251
55	12	106200000	106399999	2.52061
56	7	120400000	120599999	2.50552
57	2	186600000	186799999	2.50213
58	13	83400000	83599999	2.49958
59	4	17000000	17199999	2.49633
60	8	121400000	121599999	2.4911
61	9	94800000	94999999	2.489
62	6	94600000	94799999	2.47999
63	10	70000000	70199999	2.47749
64	9	31400000	31599999	2.47707
65	2	15400000	15599999	2.4762
66	14	22600000	22799999	2.47593
67	1	174600000	174799999	2.47277
68	7	49400000	49599999	2.47197
69	11	78000000	78199999	2.46774
70	9	113400000	113599999	2.46335
71	2	30000000	30199999	2.46218
72	21	37000000	37199999	2.46148
73	9	37400000	37599999	2.43747
74	3	63200000	63399999	2.43143
75	1	189000000	189199999	2.4303
76	5	23600000	23799999	2.42755
77	4	110400000	110599999	2.42396
78	4	104400000	104599999	2.42198
79	5	136000000	136199999	2.41927
80	7	12800000	12999999	2.41458
81	6	69400000	69599999	2.41314
82	9	128400000	128599999	2.40523
83	3	163600000	163799999	2.40491
84	20	31400000	31599999	2.40162
85	6	81800000	81999999	2.39976
86	17	49400000	49599999	2.39772
87	7	56600000	56799999	2.3908
88	5	29800000	29999999	2.39066
89	7	47000000	47199999	2.38897
90	8	78400000	78599999	2.38878
91	2	84000000	84199999	2.38776
92	6	77000000	77199999	2.38553
93	15	76400000	76599999	2.38172
94	8	124800000	124999999	2.37679
95	21	46400000	46599999	2.37328
96	14	76600000	76799999	2.37126
97	17	60800000	60999999	2.37032
98	12	62000000	62199999	2.36913
99	2	216400000	216599999	2.36799
100	15	45000000	45199999	2.36501
101	1	106600000	106799999	2.36458
102	20	29600000	29799999	2.36095
103	10	50200000	50399999	2.35654
104	18	20400000	20599999	2.35611
105	4	16800000	16999999	2.35589
106	1	46000000	46199999	2.35392
107	12	84600000	84799999	2.35048
108	1	105200000	105399999	2.34953
109	12	58400000	58599999	2.34815
110	20	18800000	18999999	2.34417
111	13	99600000	99799999	2.34279
112	5	64800000	64999999	2.34208
113	2	27000000	27199999	2.3396
114	14	46600000	46799999	2.33827
115	5	74400000	74599999	2.33783
116	13	105600000	105799999	2.33571
117	7	137200000	137399999	2.33564
118	4	147600000	147799999	2.33425
119	8	109400000	109599999	2.33144
120	5	96600000	96799999	2.32449
121	6	136800000	136999999	2.32272
122	13	83600000	83799999	2.3204
123	16	66800000	66999999	2.31943
124	14	31000000	31199999	2.31476
125	8	51000000	51199999	2.31066
126	11	59400000	59599999	2.30996
127	2	15600000	15799999	2.30981
128	5	151600000	151799999	2.3081
129	13	78400000	78599999	2.30191
130	13	76600000	76799999	2.30049
131	2	214600000	214799999	2.29998
132	8	109600000	109799999	2.29897
133	6	72400000	72599999	2.29797
134	1	33000000	33199999	2.29686
135	6	131800000	131999999	2.29609
136	18	71800000	71999999	2.29365
137	8	125400000	125599999	2.2899
138	8	81000000	81199999	2.28628
139	2	186800000	186999999	2.28586
140	4	171400000	171599999	2.28515
141	6	149400000	149599999	2.28282
142	17	68400000	68599999	2.28144
143	14	27800000	27999999	2.27978
144	20	10400000	10599999	2.27929
145	14	86800000	86999999	2.27284
146	4	44800000	44999999	2.27063
147	21	41400000	41599999	2.26267
148	1	152400000	152599999	2.26259
149	19	20000000	20199999	2.26172
150	5	22000000	22199999	2.26021
151	13	50000000	50199999	2.25825
152	2	34400000	34599999	2.258
153	7	78400000	78599999	2.25368
154	2	34600000	34799999	2.25096
155	9	69000000	69199999	2.25058
156	5	33000000	33199999	2.24877
157	21	36800000	36999999	2.24847
158	9	73000000	73199999	2.24644
159	6	17400000	17599999	2.24535
160	11	78200000	78399999	2.24476
161	14	22200000	22399999	2.24466
162	6	92000000	92199999	2.24004
163	18	23600000	23799999	2.23801
164	5	138200000	138399999	2.23638
165	6	8400000	8599999	2.23545
166	17	4000000	4199999	2.23422
167	11	45400000	45599999	2.23404
168	12	67600000	67799999	2.23101
169	6	14400000	14599999	2.23059
170	18	57000000	57199999	2.22975
171	6	126000000	126199999	2.22913
172	3	193200000	193399999	2.22679
173	6	69800000	69999999	2.2241
174	9	113600000	113799999	2.22194
175	7	13000000	13199999	2.22181
176	6	33200000	33399999	2.22101
177	20	23400000	23599999	2.22054
178	19	43000000	43199999	2.21968
179	19	37400000	37599999	2.21889
180	17	28600000	28799999	2.2187
181	11	77800000	77999999	2.21595
182	16	48600000	48799999	2.21551
183	9	72000000	72199999	2.21546
184	5	63600000	63799999	2.215
185	10	25200000	25399999	2.21358
186	2	172200000	172399999	2.21324
187	5	71200000	71399999	2.21146
188	3	171200000	171399999	2.2114
189	12	69600000	69799999	2.21034
190	11	103200000	103399999	2.20876
191	3	98000000	98199999	2.20657
192	13	99400000	99599999	2.20429
193	5	151800000	151999999	2.20349
194	11	11000000	11199999	2.20339
195	18	40200000	40399999	2.20329
196	13	112200000	112399999	2.20316
197	21	29800000	29999999	2.20148
198	6	130400000	130599999	2.20076
199	1	113000000	113199999	2.19968
200	7	124400000	124599999	2.19841
201	10	55000000	55199999	2.19832
202	1	116400000	116599999	2.197
203	11	23000000	23199999	2.19607
204	11	74000000	74199999	2.19477
205	21	42000000	42199999	2.19443
206	2	202200000	202399999	2.19407
207	7	121400000	121599999	2.19049
208	1	150600000	150799999	2.18879
209	3	97800000	97999999	2.18752
210	2	141800000	141999999	2.18726
211	4	16600000	16799999	2.18553
212	7	110400000	110599999	2.18269
213	21	31800000	31999999	2.18043
214	11	91600000	91799999	2.17896
215	1	114600000	114799999	2.17757
216	20	19000000	19199999	2.17494
217	5	131200000	131399999	2.17451
218	2	226000000	226199999	2.17382
219	4	12200000	12399999	2.17059
220	12	83600000	83799999	2.17026
221	17	25800000	25999999	2.16571
222	16	25200000	25399999	2.16539
223	6	25800000	25999999	2.16418
224	11	82400000	82599999	2.16392
225	1	73600000	73799999	2.16352
226	17	68200000	68399999	2.16256
227	9	116600000	116799999	2.16232
228	11	46800000	46999999	2.16214
229	1	164200000	164399999	2.15981
230	7	45000000	45199999	2.15877
231	21	46200000	46399999	2.15852
232	11	133200000	133399999	2.15607
233	6	84400000	84599999	2.15062
234	6	16000000	16199999	2.15043
235	10	34600000	34799999	2.14882
236	11	5800000	5999999	2.14824
237	1	112800000	112999999	2.14493
238	8	121200000	121399999	2.13904
239	18	12000000	12199999	2.13881
240	8	73000000	73199999	2.13744
241	2	227800000	227999999	2.13711
242	2	76000000	76199999	2.13577
243	3	36000000	36199999	2.13385
244	19	9800000	9999999	2.13356
245	3	34600000	34799999	2.13226
246	14	53600000	53799999	2.12588
247	20	30600000	30799999	2.12574
248	16	60200000	60399999	2.12523
249	2	112600000	112799999	2.1225
250	3	146400000	146599999	2.12171
251	2	219000000	219199999	2.12146
252	2	221800000	221999999	2.12134
253	7	117000000	117199999	2.12118
254	1	116200000	116399999	2.12079
255	21	45400000	45599999	2.11934
256	12	84800000	84999999	2.11782
257	5	140000000	140199999	2.11628
258	14	49800000	49999999	2.11623
259	1	150800000	150999999	2.11432
260	9	18400000	18599999	2.11424
261	13	86400000	86599999	2.11275
262	13	82000000	82199999	2.11231
263	9	112200000	112399999	2.11208
264	5	73200000	73399999	2.10882
265	21	37200000	37399999	2.10804
266	2	110800000	110999999	2.10638
267	1	160800000	160999999	2.10585
268	14	81400000	81599999	2.10569
269	20	12200000	12399999	2.10523
270	13	85800000	85999999	2.10512
271	11	33000000	33199999	2.10499
272	4	162000000	162199999	2.1038
273	5	28000000	28199999	2.10099
274	6	97200000	97399999	2.10095
275	2	225600000	225799999	2.09989
276	4	33200000	33399999	2.09762
277	14	93600000	93799999	2.09586
278	11	40400000	40599999	2.09494
279	20	9000000	9199999	2.09466
280	1	174000000	174199999	2.09439
281	5	62400000	62599999	2.09176
282	11	10000000	10199999	2.08933
283	8	110800000	110999999	2.08909
284	20	44200000	44399999	2.08826
285	1	223200000	223399999	2.0876
286	18	71600000	71799999	2.08743
287	11	5600000	5799999	2.08724
288	20	42400000	42599999	2.0834
289	10	102200000	102399999	2.0832
290	7	67200000	67399999	2.08271
291	11	22400000	22599999	2.08253
292	7	147400000	147599999	2.0817
293	13	57000000	57199999	2.08058
294	1	152200000	152399999	2.08052
295	3	171400000	171599999	2.08011
296	6	70000000	70199999	2.08011
297	6	148000000	148199999	2.07848
298	2	31600000	31799999	2.07717
299	2	40400000	40599999	2.07695
300	2	11200000	11399999	2.07639
301	2	18400000	18599999	2.07571
302	2	201400000	201599999	2.07519
303	8	58400000	58599999	2.07398
304	2	202000000	202199999	2.07204
305	15	92800000	92999999	2.07196
306	20	19200000	19399999	2.07172
307	6	45000000	45199999	2.07141
308	11	104600000	104799999	2.07082
309	2	222200000	222399999	2.07004
310	16	5600000	5799999	2.06869
311	6	97400000	97599999	2.06846
312	16	76400000	76599999	2.06799
313	20	62200000	62399999	2.06779
314	19	57000000	57199999	2.06629
315	8	131000000	131199999	2.0655
316	7	143200000	143399999	2.06174
317	20	56800000	56999999	2.06119
318	17	49200000	49399999	2.05962
319	13	86000000	86199999	2.05852
320	6	149200000	149399999	2.05758
321	11	16000000	16199999	2.05654
322	5	166600000	166799999	2.05609
323	16	78000000	78199999	2.05535
324	7	124600000	124799999	2.05141
325	3	80400000	80599999	2.05045
326	2	4800000	4999999	2.04952
327	6	130600000	130799999	2.04927
328	1	31600000	31799999	2.0485
329	6	153200000	153399999	2.04806
330	18	61000000	61199999	2.04795
331	3	138600000	138799999	2.0473
332	16	62400000	62599999	2.04717
333	4	17200000	17399999	2.04629
334	9	38400000	38599999	2.04595
335	3	14000000	14199999	2.04558
336	10	83000000	83199999	2.04532
337	14	89000000	89199999	2.04491
338	17	63200000	63399999	2.04481
339	18	72600000	72799999	2.04396
340	1	174800000	174999999	2.0433
341	15	73400000	73599999	2.04318
342	11	104400000	104599999	2.04084
343	16	76800000	76999999	2.04076
344	8	85800000	85999999	2.04055
345	9	31600000	31799999	2.03848
346	9	114600000	114799999	2.03568
347	6	15800000	15999999	2.03435
348	2	19400000	19599999	2.03384
349	2	223600000	223799999	2.03013
350	6	70400000	70599999	2.02748
351	5	144000000	144199999	2.02648
352	13	56400000	56599999	2.02585
353	17	45000000	45199999	2.02527
354	2	212200000	212399999	2.0243
355	20	5200000	5399999	2.02306
356	2	218200000	218399999	2.02176
357	4	111600000	111799999	2.02154
358	9	139600000	139799999	2.02011
359	7	10600000	10799999	2.02002
360	2	13400000	13599999	2.01927
361	9	105400000	105599999	2.0182
362	11	76800000	76999999	2.0179
363	3	179800000	179999999	2.01744
364	2	4000000	4199999	2.0166
365	7	154400000	154599999	2.01481
366	1	183000000	183199999	2.0137
367	13	84200000	84399999	2.01214
368	5	115400000	115599999	2.01187
369	9	104400000	104599999	2.01032
370	5	130800000	130999999	2.01019
371	4	186000000	186199999	2.00958
372	3	66800000	66999999	2.00856
373	11	3800000	3999999	2.00823
374	9	100000000	100199999	2.00774
375	16	17200000	17399999	2.00758
376	4	173000000	173199999	2.0062
377	7	137600000	137799999	2.00551
378	6	135200000	135399999	2.00494
379	11	5200000	5399999	2.00432
380	13	114400000	114599999	2.0042
381	1	246400000	246599999	2.00345
382	20	32400000	32599999	2.00153

## Sheet: Tajima's D pos
rerun Tajima's D from May 2015 based on 19 Collas by Charlotte
Tajima's D results for 19 Collas
Rank	Chromosome	winStart	winEnd	D <-2
1	5	108200000	108399999	-2.80719
2	7	133200000	133399999	-2.77967
3	2	178400000	178599999	-2.70466
4	9	123400000	123599999	-2.69752
5	11	68200000	68399999	-2.69692
6	6	129200000	129399999	-2.68409
7	18	50600000	50799999	-2.66988
8	6	56600000	56799999	-2.66621
9	2	104000000	104199999	-2.65279
10	7	133000000	133199999	-2.65232
11	2	72600000	72799999	-2.64861
12	2	178200000	178399999	-2.64248
13	2	43600000	43799999	-2.61791
14	11	8800000	8999999	-2.61554
15	5	117400000	117599999	-2.60387
16	11	25400000	25599999	-2.5954
17	3	41800000	41999999	-2.59496
18	7	133400000	133599999	-2.5943
19	2	89800000	89999999	-2.59317
20	5	139000000	139199999	-2.58688
21	2	82600000	82799999	-2.58073
22	3	49200000	49399999	-2.57915
23	12	113600000	113799999	-2.56309
24	3	48600000	48799999	-2.5616
25	2	21800000	21999999	-2.54357
26	12	27200000	27399999	-2.53097
27	2	214200000	214399999	-2.52247
28	11	61000000	61199999	-2.5177
29	2	24200000	24399999	-2.51726
30	12	44400000	44599999	-2.514
31	4	107600000	107799999	-2.50895
32	17	40400000	40599999	-2.49972
33	2	24400000	24599999	-2.49629
34	1	155000000	155199999	-2.49571
35	15	64600000	64799999	-2.48798
36	8	79000000	79199999	-2.47403
37	2	90000000	90199999	-2.47114
38	4	83800000	83999999	-2.46457
39	8	7200000	7399999	-2.46439
40	10	46200000	46399999	-2.45356
41	7	100000000	100199999	-2.44964
42	8	114000000	114199999	-2.44385
43	2	90200000	90399999	-2.44292
44	2	127200000	127399999	-2.43814
45	4	170400000	170599999	-2.43254
46	3	155800000	155999999	-2.43203
47	7	108800000	108999999	-2.432
48	15	64800000	64999999	-2.42507
49	1	120800000	120999999	-2.42247
50	10	21600000	21799999	-2.42244
51	12	49800000	49999999	-2.42027
52	2	9000000	9199999	-2.42002
53	7	142600000	142799999	-2.41982
54	8	114200000	114399999	-2.41896
55	1	101400000	101599999	-2.41779
56	2	72800000	72999999	-2.41048
57	12	89000000	89199999	-2.40963
58	3	21200000	21399999	-2.40896
59	12	44600000	44799999	-2.40688
60	3	87400000	87599999	-2.40498
61	5	93200000	93399999	-2.40373
62	3	138000000	138199999	-2.40325
63	3	49000000	49199999	-2.39902
64	1	179800000	179999999	-2.39728
65	5	43600000	43799999	-2.39407
66	17	58600000	58799999	-2.38743
67	6	56800000	56999999	-2.38682
68	2	81800000	81999999	-2.38087
69	21	10400000	10599999	-2.3745
70	3	70800000	70999999	-2.37095
71	2	145400000	145599999	-2.37093
72	4	400000	599999	-2.36391
73	11	111400000	111599999	-2.36294
74	16	14200000	14399999	-2.35858
75	3	48800000	48999999	-2.35417
76	2	197400000	197599999	-2.35224
77	20	53000000	53199999	-2.3498
78	2	178600000	178799999	-2.34959
79	9	109400000	109599999	-2.34848
80	6	126200000	126399999	-2.33686
81	11	62400000	62599999	-2.32967
82	19	23200000	23399999	-2.32719
83	8	79200000	79399999	-2.32476
84	7	143800000	143999999	-2.32452
85	3	49400000	49599999	-2.3196
86	1	27400000	27599999	-2.31295
87	22	41200000	41399999	-2.31071
88	7	142800000	142999999	-2.30153
89	7	132800000	132999999	-2.29681
90	1	51800000	51999999	-2.28762
91	16	14800000	14999999	-2.28371
92	2	81600000	81799999	-2.28186
93	11	39800000	39999999	-2.28048
94	2	78400000	78599999	-2.28023
95	7	23200000	23399999	-2.27926
96	10	96400000	96599999	-2.27169
97	1	78000000	78199999	-2.26497
98	10	96600000	96799999	-2.26443
99	7	79800000	79999999	-2.26414
100	12	88800000	88999999	-2.25997
101	16	32200000	32399999	-2.25981
102	22	36200000	36399999	-2.25939
103	12	44800000	44999999	-2.24378
104	1	27800000	27999999	-2.2437
105	5	150200000	150399999	-2.24301
106	2	116200000	116399999	-2.23662
107	11	63400000	63599999	-2.23125
108	3	154200000	154399999	-2.22634
109	11	38600000	38799999	-2.22341
110	10	60800000	60999999	-2.22211
111	4	54800000	54999999	-2.2096
112	8	23800000	23999999	-2.20742
113	3	154400000	154599999	-2.20663
114	2	109000000	109199999	-2.20316
115	1	154800000	154999999	-2.19498
116	17	73200000	73399999	-2.18947
117	12	22400000	22599999	-2.18853
118	8	59400000	59599999	-2.18419
119	18	29800000	29999999	-2.18353
120	1	51600000	51799999	-2.1827
121	17	44400000	44599999	-2.18053
122	5	22400000	22599999	-2.17177
123	5	92800000	92999999	-2.17115
124	21	17200000	17399999	-2.1709
125	14	61200000	61399999	-2.16515
126	6	47800000	47999999	-2.16256
127	14	48200000	48399999	-2.15588
128	4	158400000	158599999	-2.15549
129	8	81600000	81799999	-2.15492
130	4	159600000	159799999	-2.1331
131	7	99800000	99999999	-2.13273
132	5	98200000	98399999	-2.13143
133	1	36800000	36999999	-2.12897
134	6	128600000	128799999	-2.1279
135	3	88800000	88999999	-2.12433
136	4	190800000	190999999	-2.12425
137	16	46600000	46799999	-2.1228
138	13	57800000	57999999	-2.12105
139	13	89400000	89599999	-2.11849
140	3	37800000	37999999	-2.11156
141	5	93000000	93199999	-2.10903
142	21	17000000	17199999	-2.10746
143	14	100800000	100999999	-2.10454
144	4	160400000	160599999	-2.10146
145	1	148800000	148999999	-2.09893
146	1	13200000	13399999	-2.09687
147	5	85800000	85999999	-2.09637
148	14	49600000	49799999	-2.09576
149	1	51000000	51199999	-2.09134
150	15	46200000	46399999	-2.08283
151	17	64000000	64199999	-2.08275
152	11	37600000	37799999	-2.08024
153	2	128000000	128199999	-2.07807
154	1	27600000	27799999	-2.07799
155	7	64600000	64799999	-2.07624
156	8	87400000	87599999	-2.07592
157	3	18200000	18399999	-2.07533
158	5	90800000	90999999	-2.07103
159	1	51400000	51599999	-2.06873
160	14	47600000	47799999	-2.06193
161	4	41800000	41999999	-2.0586
162	13	89200000	89399999	-2.0569
163	17	62800000	62999999	-2.05341
164	2	109200000	109399999	-2.05335
165	1	51200000	51399999	-2.05208
166	4	45400000	45599999	-2.05037
167	16	46800000	46999999	-2.047
168	10	117400000	117599999	-2.04104
169	1	79800000	79999999	-2.03414
170	5	118400000	118599999	-2.03342
171	10	19800000	19999999	-2.03235
172	1	249200000	249399999	-2.03018
173	5	72600000	72799999	-2.02813
174	6	126800000	126999999	-2.02643
175	4	97800000	97999999	-2.02604
176	15	71000000	71199999	-2.02549
177	16	48200000	48399999	-2.02309
178	13	21200000	21399999	-2.02215
179	6	111000000	111199999	-2.01983
180	7	74400000	74599999	-2.01829
181	2	159200000	159399999	-2.01776
182	8	11800000	11999999	-2.0109
183	3	49600000	49799999	-2.00973
184	2	114200000	114399999	-2.0081
185	10	89000000	89199999	-2.0081
186	5	130200000	130399999	-2.00567
187	17	58400000	58599999	-2.00362
188	11	37400000	37599999	-2.00289
189	2	9400000	9599999	-2.00101

## Sheet: PBS 1%
WGS top 1% PBS based on SNPs of Collas, Lowland Americans and Siberians
Rank	Chromosome	Position	PBS
1	6	155517048	1.07039
2	8	60129003	0.9635
3	8	60133443	0.9635
4	8	60136375	0.9635
5	8	60136514	0.9635
6	8	60136613	0.9635
7	8	60138045	0.9635
8	8	60140007	0.9635
9	8	60141928	0.9635
10	8	60146111	0.9635
11	8	60146169	0.9635
12	8	60146239	0.9635
13	8	60146511	0.9635
14	8	60147652	0.9635
15	8	60147997	0.9635
16	8	60148877	0.9635
17	8	60149202	0.9635
18	8	60149350	0.9635
19	8	60149769	0.9635
20	8	60149907	0.9635
21	8	60150261	0.9635
22	8	60153074	0.9635
23	8	60153096	0.9635
24	8	60154820	0.9635
25	8	60163189	0.9635
26	8	60168984	0.9635
27	8	60171275	0.9635
28	8	60171652	0.9635
29	8	60172619	0.9635
30	8	60172648	0.9635
31	8	60173581	0.9635
32	8	60173691	0.9635
33	8	60173832	0.9635
34	15	57588403	0.910818
35	6	155520414	0.896233
36	11	44711162	0.891863
37	11	44712698	0.891863
38	11	44717407	0.891863
39	10	27071155	0.885131
40	10	27132012	0.885131
41	6	154420055	0.881369
42	6	154426077	0.881369
43	6	154439517	0.881369
44	6	154458856	0.881369
45	15	57138339	0.876443
46	15	57208524	0.876443
47	15	57374657	0.876443
48	3	155150541	0.872465
49	3	155150613	0.872465
50	3	155151059	0.872465
51	9	109510890	0.86887
52	1	77476415	0.856744
53	8	60174400	0.837491
54	14	96672464	0.82362
55	6	154418561	0.819643
56	6	154442130	0.819643
57	3	155117112	0.818052
58	3	155121604	0.818052
59	3	155123709	0.818052
60	3	155135036	0.818052
61	3	155136645	0.818052
62	3	155142297	0.818052
63	3	155145375	0.818052
64	3	155148729	0.818052
65	8	60174631	0.804294
66	15	57207971	0.802517
67	14	95947693	0.801833
68	13	103828843	0.800658
69	3	155108255	0.798092
70	15	57347966	0.795964
71	8	24208018	0.794953
72	1	77456036	0.792358
73	1	77462662	0.792358
74	1	77476044	0.792358
75	14	97860131	0.782831
76	6	154136046	0.780538
77	10	19860928	0.776662
78	10	19861290	0.776662
79	2	229388823	0.775863
80	14	97836399	0.773323
81	11	68620874	0.77288
82	11	44827047	0.772086
83	6	68930425	0.770421
84	10	27035478	0.769718
85	10	27056112	0.769718
86	10	27121762	0.769718
87	10	27147808	0.769718
88	7	136797021	0.766399
89	7	136799603	0.766399
90	9	80390750	0.765198
91	9	80406180	0.765198
92	9	80429002	0.765198
93	9	80455401	0.765198
94	22	37943432	0.764355
95	12	80718016	0.761279
96	1	203712996	0.761118
97	1	203713133	0.761118
98	15	57337611	0.76075
99	11	44696248	0.760745
100	11	44698568	0.760745
101	11	44704008	0.760745
102	1	77456568	0.75662
103	1	77457644	0.75662
104	1	77457907	0.75662
105	1	77463788	0.75662
106	1	77464555	0.75662
107	1	34521033	0.754951
108	1	34523586	0.754951
109	1	34523743	0.754951
110	1	34523786	0.754951
111	14	92405738	0.754843
112	15	56995163	0.754085
113	15	57136959	0.754085
114	15	57138993	0.754085
115	15	57140103	0.754085
116	15	57140260	0.754085
117	15	57143845	0.754085
118	15	57156072	0.754085
119	15	57159518	0.754085
120	15	57162528	0.754085
121	15	57165575	0.754085
122	15	57167880	0.754085
123	15	57176453	0.754085
124	15	57177676	0.754085
125	15	57178230	0.754085
126	15	57179463	0.754085
127	15	57180515	0.754085
128	15	57180694	0.754085
129	15	57181322	0.754085
130	15	57190064	0.754085
131	15	57193630	0.754085
132	15	57199082	0.754085
133	15	57210035	0.754085
134	15	57212756	0.754085
135	15	57220624	0.754085
136	15	57220759	0.754085
137	15	57221167	0.754085
138	15	57222670	0.754085
139	15	57229823	0.754085
140	15	57230424	0.754085
141	15	57236366	0.754085
142	15	57238565	0.754085
143	15	57242273	0.754085
144	15	57245012	0.754085
145	15	57254588	0.754085
146	15	57260362	0.754085
147	15	57261043	0.754085
148	15	57262126	0.754085
149	15	57266889	0.754085
150	15	57268210	0.754085
151	15	57272952	0.754085
152	15	57276742	0.754085
153	15	57288515	0.754085
154	15	57305787	0.754085
155	15	57323191	0.754085
156	15	57330511	0.754085
157	15	57336180	0.754085
158	15	57337881	0.754085
159	15	57342565	0.754085
160	15	57349755	0.754085
161	15	57351138	0.754085
162	15	57368136	0.754085
163	15	57383100	0.754085
164	15	57387408	0.754085
165	15	57396836	0.754085
166	15	57401802	0.754085
167	15	57402201	0.754085
168	15	57403448	0.754085
169	15	57405161	0.754085
170	15	57416756	0.754085
171	15	57417333	0.754085
172	15	57433696	0.754085
173	15	57438086	0.754085
174	15	57443922	0.754085
175	15	57462571	0.754085
176	15	57485978	0.754085
177	15	57492028	0.754085
178	15	57492889	0.754085
179	15	57493409	0.754085
180	15	57496879	0.754085
181	15	57497961	0.754085
182	15	57523783	0.754085
183	15	57535215	0.754085
184	15	57536498	0.754085
185	15	57537491	0.754085
186	15	57555798	0.754085
187	15	57556548	0.754085
188	15	57601642	0.754085
189	15	57066918	0.75397
190	15	57067541	0.75397
191	15	57074541	0.75397
192	15	57076817	0.75397
193	15	57077607	0.75397
194	15	57083174	0.75397
195	15	57089279	0.75397
196	15	57092342	0.75397
197	15	57092400	0.75397
198	15	57094724	0.75397
199	15	57107182	0.75397
200	8	24218697	0.751002
201	21	31335240	0.74337
202	15	57095437	0.743345
203	17	77105254	0.742676
204	1	77444121	0.740706
205	1	77474307	0.740706
206	1	77476414	0.740706
207	21	32404324	0.737825
208	21	32404803	0.737825
209	21	32406799	0.737825
210	21	32407116	0.737825
211	21	32409235	0.737825
212	21	32410582	0.737825
213	21	32410995	0.737825
214	21	32411113	0.737825
215	21	32411390	0.737825
216	21	32411520	0.737825
217	21	32411590	0.737825
218	21	32412826	0.737825
219	21	32415255	0.737825
220	21	32415530	0.737825
221	21	32415634	0.737825
222	21	32416840	0.737825
223	21	32418106	0.737825
224	21	32418369	0.737825
225	21	32418846	0.737825
226	21	32419516	0.737825
227	21	32419814	0.737825
228	21	32420383	0.737825
229	21	32420437	0.737825
230	21	32421799	0.737825
231	21	32425548	0.737825
232	21	32427496	0.737825
233	21	32427654	0.737825
234	21	32429554	0.737825
235	21	32431119	0.737825
236	21	32432764	0.737825
237	21	32434708	0.737825
238	21	32435430	0.737825
239	21	32436194	0.737825
240	21	32442692	0.737825
241	21	32443093	0.737825
242	21	32443798	0.737825
243	21	32446626	0.737825
244	21	32449818	0.737825
245	11	68613367	0.735808
246	8	60060798	0.733968
247	10	26876272	0.733049
248	21	44184380	0.732962
249	16	85174211	0.732169
250	12	4971042	0.725152
251	15	68137843	0.723465
252	15	68137908	0.723465
253	15	68141566	0.723465
254	15	68142715	0.723465
255	15	68143738	0.723465
256	15	68144191	0.723465
257	15	68144674	0.723465
258	15	68147608	0.723465
259	14	97835644	0.722366
260	5	136689593	0.721352
261	7	136800234	0.721005
262	1	155430291	0.718917
263	9	80495157	0.715774
264	2	236239129	0.715663
265	1	203704459	0.715093
266	17	76558730	0.714942
267	10	27045089	0.714805
268	10	27056653	0.714805
269	10	27065536	0.714805
270	10	27068310	0.714805
271	10	27069490	0.714805
272	10	27071972	0.714805
273	10	27077357	0.714805
274	10	27081902	0.714805
275	10	27089886	0.714805
276	10	27093333	0.714805
277	10	27100557	0.714805
278	10	27101640	0.714805
279	10	27103889	0.714805
280	10	27108205	0.714805
281	10	27115989	0.714805
282	10	27119069	0.714805
283	18	1575274	0.713502
284	6	69987113	0.713447
285	6	70003609	0.713447
286	6	70005063	0.713447
287	7	97318147	0.712927
288	11	44698338	0.711724
289	11	44706475	0.711724
290	3	115241785	0.710683
291	6	155516499	0.707882
292	11	44723871	0.707793
293	8	24208606	0.707527
294	15	57432226	0.706551
295	15	57455667	0.706551
296	15	57456802	0.706551
297	15	57457232	0.706551
298	15	57461815	0.706551
299	15	57461947	0.706551
300	15	57464402	0.706551
301	15	57467150	0.706551
302	15	57476073	0.706551
303	15	57500144	0.706551
304	15	57532601	0.706551
305	15	57573622	0.706551
306	15	57575111	0.706551
307	15	57579516	0.706551
308	15	57587804	0.706551
309	15	57588129	0.706551
310	15	57588381	0.706551
311	15	57592557	0.706551
312	15	57595832	0.706551
313	15	57596048	0.706551
314	15	56917282	0.706467
315	15	56918776	0.706467
316	15	56932001	0.706467
317	15	56938354	0.706467
318	15	56942542	0.706467
319	15	56943142	0.706467
320	15	56956181	0.706467
321	15	56957179	0.706467
322	15	56959999	0.706467
323	15	56968627	0.706467
324	15	56974313	0.706467
325	15	56983189	0.706467
326	15	56983854	0.706467
327	15	56989435	0.706467
328	15	57002674	0.706467
329	15	57019856	0.706467
330	15	57028497	0.706467
331	15	57028915	0.706467
332	15	57029792	0.706467
333	15	57034448	0.706467
334	15	57039566	0.706467
335	15	57040276	0.706467
336	15	57044735	0.706467
337	15	57044934	0.706467
338	15	57049763	0.706467
339	15	57053419	0.706467
340	15	57065649	0.706467
341	15	57080523	0.706467
342	15	57085377	0.706467
343	15	57097860	0.706467
344	15	57099116	0.706467
345	15	57100294	0.706467
346	15	57100725	0.706467
347	15	57102356	0.706467
348	15	57106407	0.706467
349	15	57110922	0.706467
350	15	57113146	0.706467
351	15	57116108	0.706467
352	15	57116557	0.706467
353	15	57117862	0.706467
354	15	57120687	0.706467
355	15	57121638	0.706467
356	15	57122300	0.706467
357	15	57122399	0.706467
358	15	57131449	0.706467
359	15	57260882	0.704877
360	9	80367289	0.704692
361	3	169136632	0.704389
362	3	169140528	0.704389
363	3	169156443	0.704389
364	11	68722306	0.704294
365	14	96673930	0.704192
366	1	77464574	0.704141
367	8	87188805	0.702967
368	8	87190031	0.702967
369	8	87190419	0.702967
370	8	87190750	0.702967
371	8	87192198	0.702967
372	8	87193669	0.702967
373	15	57090279	0.701397
374	6	153953788	0.699498
375	15	62615847	0.698206
376	15	62617232	0.698206
377	6	158092054	0.698029
378	21	46154987	0.695976
379	21	46159084	0.695976
380	21	46160661	0.695976
381	15	84237064	0.695653
382	15	84245069	0.695653
383	15	84254223	0.695653
384	11	44710478	0.694461
385	3	155092978	0.692097
386	3	155094465	0.692097
387	3	155096878	0.692097
388	3	155100847	0.692097
389	3	155101136	0.692097
390	3	155102234	0.692097
391	7	52183227	0.691646
392	7	52183846	0.691646
393	12	80690958	0.689517
394	1	195301436	0.689493
395	7	136746745	0.689407
396	7	136755894	0.689407
397	7	136764811	0.689407
398	7	136764915	0.689407
399	7	136775912	0.689407
400	7	136776635	0.689407
401	7	136778579	0.689407
402	7	136782819	0.689407
403	7	136794060	0.689407
404	10	27030869	0.689044
405	10	27111627	0.689044
406	9	80318221	0.687913
407	9	80337877	0.687913
408	9	80353835	0.687913
409	9	80354082	0.687913
410	9	80359035	0.687913
411	9	80361744	0.687913
412	11	44728512	0.687661
413	9	80384910	0.686449
414	21	32420700	0.686064
415	21	32421554	0.686064
416	21	32421557	0.686064
417	21	32421905	0.686064
418	21	32421955	0.686064
419	21	32422185	0.686064
420	21	32422192	0.686064
421	21	32422478	0.686064
422	21	32422530	0.686064
423	21	32422702	0.686064
424	21	32422910	0.686064
425	21	32423084	0.686064
426	21	32423472	0.686064
427	21	32423573	0.686064
428	21	32423616	0.686064
429	21	32424162	0.686064
430	21	32424170	0.686064
431	21	32424576	0.686064
432	21	32424633	0.686064
433	21	32424699	0.686064
434	21	32424972	0.686064
435	21	32425124	0.686064
436	21	32425482	0.686064
437	21	32425551	0.686064
438	21	32425649	0.686064
439	21	32425719	0.686064
440	21	32425795	0.686064
441	21	32425946	0.686064
442	21	32426047	0.686064
443	21	32426111	0.686064
444	21	32426657	0.686064
445	21	32427334	0.686064
446	21	32427602	0.686064
447	21	32427801	0.686064
448	21	32427848	0.686064
449	21	32427867	0.686064
450	21	32427921	0.686064
451	21	32428100	0.686064
452	21	32428239	0.686064
453	21	32428283	0.686064
454	21	32428416	0.686064
455	21	32428556	0.686064
456	21	32429032	0.686064
457	21	32429035	0.686064
458	21	32429190	0.686064
459	21	32429421	0.686064
460	21	32429500	0.686064
461	21	32429754	0.686064
462	21	32429775	0.686064
463	21	32429834	0.686064
464	21	32429898	0.686064
465	21	32430024	0.686064
466	21	32430068	0.686064
467	21	32430248	0.686064
468	21	32430325	0.686064
469	21	32430336	0.686064
470	21	32430481	0.686064
471	21	32430613	0.686064
472	21	32430815	0.686064
473	21	32430997	0.686064
474	21	32431031	0.686064
475	10	19817477	0.68594
476	10	19818238	0.68594
477	15	57352893	0.684926
478	9	113403846	0.684832
479	15	57224185	0.684594
480	15	57305331	0.684594
481	15	57323671	0.684594
482	15	57324582	0.684594
483	15	57332763	0.684594
484	15	57340491	0.684594
485	15	57348891	0.684594
486	15	57349656	0.684594
487	15	57355040	0.684594
488	15	57359230	0.684594
489	15	57364194	0.684594
490	15	57391510	0.684594
491	15	57394517	0.684594
492	9	80484680	0.683372
493	9	80489603	0.683372
494	9	80491636	0.683372
495	9	80496791	0.683372
496	11	68603346	0.682103
497	14	32788624	0.681282
498	17	80461935	0.681249
499	5	58027009	0.681159
500	17	36059747	0.681082
501	14	97856962	0.680827
502	15	57102522	0.6805
503	1	155729128	0.6805
504	6	143034282	0.6805
505	7	99742892	0.680119
506	14	97833791	0.679356
507	1	155707250	0.679302
508	7	136794884	0.676832
509	18	8350178	0.676238
510	18	8351986	0.676238
511	18	8353011	0.676238
512	3	121332245	0.674999
513	3	121337454	0.674999
514	1	79537722	0.672986
515	1	79539642	0.672986
516	11	44785286	0.672799
517	3	155152505	0.672526
518	3	155091218	0.672231
519	17	36056076	0.671927
520	17	36056192	0.671927
521	1	203692179	0.671028
522	10	15747888	0.666513
523	8	24222028	0.666431
524	15	57084846	0.666073
525	21	32414451	0.664489
526	5	149445921	0.664313
527	20	53127862	0.664101
528	9	80297448	0.663407
529	9	80314535	0.663407
530	8	66987661	0.662954
531	8	66987863	0.662954
532	8	66989446	0.662954
533	12	30700908	0.662387
534	12	30719078	0.662387
535	10	27139835	0.662211
536	12	4984708	0.661893
537	12	4988369	0.661893
538	15	84238819	0.661742
539	15	84241282	0.661742
540	15	84255758	0.661742
541	10	14561500	0.661216
542	11	44711324	0.660838
543	1	34476463	0.660748
544	1	34486965	0.660748
545	1	34486988	0.660748
546	5	136696557	0.660549
547	11	44882039	0.660204
548	15	56849405	0.659774
549	15	56849777	0.659774
550	15	56850806	0.659774
551	15	56861661	0.659774
552	15	56877928	0.659774
553	15	56880121	0.659774
554	15	56903990	0.659774
555	6	102634590	0.659393
556	6	102634604	0.659393
557	17	77142185	0.658753
558	12	83501006	0.657595
559	15	56885983	0.657006
560	15	56901916	0.657006
561	15	56902522	0.657006
562	7	99566810	0.656939
563	2	161079411	0.655898
564	7	99996509	0.655823
565	7	100025740	0.655823
566	9	124614521	0.655499
567	7	52177777	0.655411
568	7	52177949	0.655411
569	7	52178641	0.655411
570	7	52178844	0.655411
571	7	52180104	0.655411
572	7	52180831	0.655411
573	7	52181510	0.655411
574	7	52181543	0.655411
575	7	52181964	0.655411
576	7	52182573	0.655411
577	7	52182879	0.655411
578	7	52183366	0.655411
579	7	52183415	0.655411
580	7	52183441	0.655411
581	7	52183524	0.655411
582	7	52184165	0.655411
583	7	52186276	0.655411
584	8	1289732	0.655096
585	21	34638411	0.653753
586	14	92411485	0.652944
587	14	92416364	0.652944
588	14	92420861	0.652944
589	14	92422923	0.652944
590	14	92434957	0.652944
591	14	92451058	0.652944
592	14	92458068	0.652944
593	14	92477168	0.652944
594	14	92523196	0.652944
595	1	155758828	0.652871
596	21	46153100	0.652779
597	21	46167284	0.652779
598	10	26905632	0.652488
599	14	79599499	0.651707
600	14	79603544	0.651707
601	14	32713578	0.651597
602	8	87191951	0.651394
603	8	87192300	0.651394
604	21	46148120	0.650829
605	21	46148874	0.650829
606	1	230330054	0.650722
607	1	230334349	0.650722
608	1	230347894	0.650722
609	21	43455365	0.647895
610	1	203691080	0.647329
611	1	101022185	0.647295
612	1	101023798	0.647295
613	15	34101643	0.646374
614	13	101381890	0.645376
615	14	32790066	0.644883
616	10	126823966	0.644866
617	10	126824068	0.644866
618	6	155501805	0.644763
619	2	41080518	0.644052
620	2	41088500	0.644052
621	2	41108758	0.644052
622	2	41109875	0.644052
623	2	41109986	0.644052
624	2	41111008	0.644052
625	7	128694976	0.644033
626	7	128699679	0.644033
627	7	128702410	0.644033
628	2	197381210	0.643894
629	2	197419007	0.643894
630	2	236240326	0.643315
631	2	236241723	0.643315
632	2	236244276	0.643315
633	2	236244659	0.643315
634	2	236244894	0.643315
635	2	236253788	0.643315
636	3	26725939	0.641979
637	15	57252610	0.641206
638	15	57265063	0.641206
639	15	57274694	0.641206
640	15	57278319	0.641206
641	15	57286851	0.641206
642	15	57291351	0.641206
643	15	57291990	0.641206
644	15	57295266	0.641206
645	15	57297607	0.641206
646	15	57313243	0.641206
647	15	57314134	0.641206
648	15	57315170	0.641206
649	15	57319909	0.641206
650	15	57320763	0.641206
651	15	57321223	0.641206
652	9	124613278	0.639885
653	11	3008404	0.639521
654	10	27198304	0.639171
655	10	27189526	0.63889
656	10	102960114	0.638843
657	15	57589546	0.638843
658	15	56874924	0.638725
659	21	44503243	0.638618
660	3	194062565	0.636947
661	6	70010225	0.636661
662	8	98787739	0.636574
663	8	98791842	0.636574
664	8	98792634	0.636574
665	8	98792825	0.636574
666	17	36046451	0.636519
667	9	80484120	0.636366
668	16	26812516	0.636069
669	13	95762005	0.635908
670	15	56884550	0.635842
671	15	56891361	0.635842
672	15	56892413	0.635842
673	15	56894152	0.635842
674	15	56896874	0.635842
675	15	56897098	0.635842
676	13	111985258	0.635148
677	15	56888624	0.633061
678	15	56888770	0.633061
679	15	56890478	0.633061
680	15	56892593	0.633061
681	15	56895556	0.633061
682	3	155118047	0.632771
683	3	155118720	0.632771
684	3	155119179	0.632771
685	3	155137064	0.632771
686	3	155141729	0.632771
687	3	155141789	0.632771
688	9	80439539	0.631304
689	15	57077558	0.630185
690	15	57087999	0.630185
691	21	35722995	0.629515
692	1	195281945	0.628748
693	7	99532074	0.628033
694	1	203695124	0.627805
695	14	97833765	0.627543
696	12	102864425	0.62632
697	1	203698379	0.625809
698	10	14532894	0.625767
699	10	14533512	0.625767
700	10	14555086	0.625767
701	10	14563097	0.625767
702	10	14564407	0.625767
703	10	14568914	0.625767
704	10	14583701	0.625767
705	10	14586005	0.625767
706	10	14588601	0.625767
707	10	14590010	0.625767
708	10	14599592	0.625767
709	10	14603299	0.625767
710	10	14609487	0.625767
711	10	14609795	0.625767
712	10	14610101	0.625767
713	10	14612372	0.625767
714	10	14614056	0.625767
715	10	14619353	0.625767
716	6	142647836	0.624475
717	6	142671584	0.624475
718	6	142746404	0.624475
719	6	142748890	0.624475
720	3	115240953	0.623238
721	3	115241059	0.623238
722	11	129851130	0.623014
723	17	36059385	0.622698
724	3	26704143	0.622641
725	3	26704320	0.622641
726	3	26704895	0.622641
727	3	26705637	0.622641
728	3	26706236	0.622641
729	3	26711291	0.622641
730	3	26727808	0.622641
731	3	26728880	0.622641
732	3	26734964	0.622641
733	1	245505095	0.622586
734	10	134608245	0.622031
735	18	50212649	0.621916
736	7	52188072	0.621638
737	7	52188578	0.621638
738	7	52195935	0.621638
739	14	95362696	0.621633
740	14	95362752	0.621633
741	14	95362844	0.621633
742	14	95362932	0.621633
743	14	95362978	0.621633
744	8	142559825	0.621476
745	8	142569711	0.621476
746	8	142569912	0.621476
747	1	110779084	0.620827
748	15	90743886	0.620823
749	15	90744280	0.620823
750	15	90746156	0.620823
751	15	90746203	0.620823
752	15	90746317	0.620823
753	13	37330830	0.620235
754	17	77103261	0.619655
755	19	41583504	0.619591
756	19	41585275	0.619591
757	19	41586621	0.619591
758	19	41587882	0.619591
759	19	41589648	0.619591
760	19	41591276	0.619591
761	19	41591638	0.619591
762	19	41595681	0.619591
763	19	41598318	0.619591
764	19	41599058	0.619591
765	19	41599323	0.619591
766	7	41620796	0.619142
767	7	99494595	0.619142
768	19	41693898	0.619103
769	19	41697653	0.619103
770	6	157021640	0.618687
771	11	21614133	0.618431
772	8	77496113	0.618117
773	8	67052744	0.618069
774	8	67084379	0.618069
775	5	151481997	0.61805
776	12	4938317	0.617944
777	1	155892082	0.617746
778	1	45620134	0.617707
779	1	45661273	0.617707
780	1	45708816	0.617707
781	17	36049552	0.617181
782	12	102796791	0.617011
783	12	4971219	0.616797
784	12	4973243	0.616797
785	12	4973442	0.616797
786	2	143692736	0.616682
787	2	143692851	0.616682
788	2	143692892	0.616682
789	2	143693678	0.616682
790	2	143696208	0.616682
791	2	143700124	0.616682
792	2	143704701	0.616682
793	2	143710949	0.616682
794	2	143712044	0.616682
795	2	143715458	0.616682
796	2	143716738	0.616682
797	2	143717186	0.616682
798	2	143722004	0.616682
799	7	146161709	0.616526
800	15	57206049	0.616511
801	10	27205215	0.616385
802	8	66989935	0.615312
803	8	66990361	0.615312
804	4	131291044	0.615128
805	4	131291605	0.615128
806	4	131291982	0.615128
807	4	131293387	0.615128
808	4	131295242	0.615128
809	4	131298650	0.615128
810	4	131299726	0.615128
811	4	131300775	0.615128
812	4	131308157	0.615128
813	4	131314872	0.615128
814	4	131315429	0.615128
815	4	131316620	0.615128
816	4	131324493	0.615128
817	4	131327259	0.615128
818	4	131328097	0.615128
819	4	131342269	0.615128
820	4	131342388	0.615128
821	4	131342452	0.615128
822	11	9052170	0.615012
823	5	151024510	0.614831
824	5	151025616	0.614831
825	9	128974462	0.613934
826	9	128977698	0.613934
827	9	128982139	0.613934
828	9	128983878	0.613934
829	9	128986077	0.613934
830	6	154033562	0.613749
831	2	41829089	0.613711
832	15	84521333	0.613453
833	12	30557943	0.612991
834	13	38756631	0.612562
835	10	19863610	0.611835
836	10	19948994	0.611835
837	21	43139510	0.611709
838	7	100617232	0.611661
839	7	100621136	0.611661
840	17	70162189	0.61164
841	6	56512199	0.611552
842	6	56532463	0.611552
843	6	56540466	0.611552
844	6	56602318	0.611552
845	10	27210274	0.611552
846	10	27241143	0.611552
847	10	27249352	0.611552
848	10	27258670	0.611552
849	10	27259075	0.611552
850	10	27259234	0.611552
851	10	27260309	0.611552
852	10	27262023	0.611552
853	12	127913496	0.611552
854	3	182652017	0.611475
855	3	182669780	0.611475
856	3	182670986	0.611475
857	3	182670993	0.611475
858	3	182672892	0.611475
859	3	182681074	0.611475
860	3	182681853	0.611475
861	3	182691314	0.611475
862	13	92784974	0.611429
863	2	162999263	0.611401
864	2	163000856	0.611401
865	13	72965093	0.611292
866	7	128589427	0.610924
867	7	128591364	0.610924
868	7	128599397	0.610924
869	7	128602142	0.610924
870	7	128619415	0.610924
871	7	128629001	0.610924
872	7	128630313	0.610924
873	7	128640188	0.610924
874	7	128645513	0.610924
875	7	128668510	0.610924
876	7	128678236	0.610924
877	7	128692657	0.610924
878	7	128692710	0.610924
879	5	127861692	0.610673
880	4	131345417	0.610483
881	4	131346266	0.610483
882	4	131350146	0.610483
883	4	131351420	0.610483
884	4	131353996	0.610483
885	4	131354907	0.610483
886	4	131356284	0.610483
887	4	131362815	0.610483
888	4	131364610	0.610483
889	4	131369214	0.610483
890	4	131370561	0.610483
891	4	131372790	0.610483
892	4	131375695	0.610483
893	4	131382643	0.610483
894	4	131383704	0.610483
895	4	131383730	0.610483
896	4	131386114	0.610483
897	4	131386202	0.610483
898	4	131388187	0.610483
899	4	131388583	0.610483
900	4	131389693	0.610483
901	4	131393317	0.610483
902	4	131395583	0.610483
903	4	131395848	0.610483
904	4	131395943	0.610483
905	4	131396485	0.610483
906	4	131396531	0.610483
907	4	131396951	0.610483
908	4	131397007	0.610483
909	4	131397591	0.610483
910	4	131398653	0.610483
911	4	131402367	0.610483
912	4	131403223	0.610483
913	4	131406486	0.610483
914	4	131409062	0.610483
915	4	131413862	0.610483
916	4	131415504	0.610483
917	4	131416746	0.610483
918	4	131420678	0.610483
919	4	131421647	0.610483
920	4	131421977	0.610483
921	4	131423227	0.610483
922	4	131424433	0.610483
923	4	131425360	0.610483
924	4	131433962	0.610483
925	17	76564702	0.610349
926	2	236243421	0.610179
927	2	236246680	0.610179
928	3	68041233	0.610157
929	14	97877205	0.609516
930	6	143036060	0.608699
931	6	143039721	0.608699
932	6	143040210	0.608699
933	6	143040521	0.608699
934	6	143044550	0.608699
935	6	143049022	0.608699
936	6	143051130	0.608699
937	6	143051387	0.608699
938	6	143051851	0.608699
939	12	115992754	0.608203
940	5	136693307	0.607835
941	5	136695289	0.607835
942	5	136702462	0.607835
943	3	156840919	0.607687
944	3	121332837	0.606554
945	3	155148961	0.606191
946	6	142887113	0.605934
947	6	142960682	0.605934
948	7	123708729	0.605791
949	1	230339868	0.605687
950	1	230342738	0.605687
951	1	230343085	0.605687
952	1	230343703	0.605687
953	1	230347544	0.605687
954	1	230352134	0.605687
955	1	230352791	0.605687
956	1	230362213	0.605687
957	1	230364018	0.605687
958	1	230364465	0.605687
959	1	230365641	0.605687
960	1	230369218	0.605687
961	1	230370155	0.605687
962	1	230374276	0.605687
963	1	230375179	0.605687
964	1	230378682	0.605687
965	15	57290132	0.605483
966	14	97796029	0.605287
967	7	99360870	0.60507
968	14	96323281	0.604907
969	14	96325206	0.604907
970	14	34482315	0.60473
971	8	87247209	0.604231
972	8	87249294	0.604231
973	8	87250309	0.604231
974	8	87250984	0.604231
975	8	87251833	0.604231
976	8	87251914	0.604231
977	8	87258833	0.604231
978	8	87259177	0.604231
979	8	87268379	0.604231
980	8	87271374	0.604231
981	6	162751769	0.604143
982	1	79501201	0.604074
983	1	79502889	0.604074
984	1	79503751	0.604074
985	1	79515310	0.604074
986	1	79519719	0.604074
987	1	79520923	0.604074
988	1	79523635	0.604074
989	1	79523903	0.604074
990	1	79524935	0.604074
991	1	79525120	0.604074
992	1	79525890	0.604074
993	1	79526076	0.604074
994	1	79530927	0.604074
995	1	79539466	0.604074
996	1	79539585	0.604074
997	1	79541316	0.604074
998	1	79547639	0.604074
999	1	79549443	0.604074
1000	1	79551116	0.604074
1001	1	79551207	0.604074
1002	1	79553946	0.604074
1003	1	79556037	0.604074
1004	1	79556644	0.604074
1005	1	79557804	0.604074
1006	1	79558730	0.604074
1007	1	79559733	0.604074
1008	15	57123999	0.603865
1009	4	179583261	0.603848
1010	4	179587403	0.603848
1011	6	106383577	0.603779
1012	11	11994870	0.60345
1013	11	11995359	0.60345
1014	11	11998148	0.60345
1015	12	4989627	0.603002
1016	13	92771325	0.602617
1017	13	92772171	0.602617
1018	13	92772499	0.602617
1019	12	84970800	0.60231
1020	12	84977397	0.60231
1021	12	84985334	0.60231
1022	12	84985484	0.60231
1023	12	84988116	0.60231
1024	12	84991253	0.60231
1025	12	84993595	0.60231
1026	12	84996883	0.60231
1027	15	56883135	0.602216
1028	6	156627397	0.601688
1029	8	87235150	0.601449
1030	8	87238952	0.601449
1031	10	27635206	0.601378
1032	8	98773382	0.601304
1033	14	97905325	0.601186
1034	14	97909925	0.601013
1035	5	58005683	0.600891
1036	5	58013514	0.600891
1037	5	58014684	0.600891
1038	5	58017108	0.600891
1039	5	58017246	0.600891
1040	5	58019729	0.600891
1041	5	58021104	0.600891
1042	5	58023999	0.600891
1043	5	58024788	0.600891
1044	5	58024896	0.600891
1045	16	83556508	0.600254
1046	1	23294839	0.600216
1047	1	23297406	0.600216
1048	1	23300723	0.600216
1049	1	23310485	0.600216
1050	1	23322471	0.600216
1051	1	23324263	0.600216
1052	1	23326072	0.600216
1053	1	23338384	0.600216
1054	1	23338899	0.600216
1055	1	23347125	0.600216
1056	1	23354814	0.600216
1057	1	23360223	0.600216
1058	1	23364919	0.600216
1059	1	23372771	0.600216
1060	1	23398065	0.600216
1061	1	23406485	0.600216
1062	1	23409538	0.600216
1063	10	14592325	0.600207
1064	8	24229709	0.60014
1065	8	24240670	0.60014
1066	3	10511602	0.600133
1067	9	6449260	0.599685
1068	2	197364415	0.599513
1069	3	121338564	0.599352
1070	19	41691915	0.598898
1071	17	76568184	0.598791
1072	2	182855109	0.598262
1073	1	18060264	0.598184
1074	2	19981846	0.598166
1075	6	69888563	0.597871
1076	6	69889426	0.597871
1077	6	69903076	0.597871
1078	6	69911970	0.597871
1079	6	69912542	0.597871
1080	6	69923328	0.597871
1081	16	82143109	0.59733
1082	11	69618153	0.596992
1083	6	25040785	0.59696
1084	6	25040977	0.59696
1085	6	25041146	0.59696
1086	6	25060346	0.59696
1087	5	8418912	0.59674
1088	14	97826613	0.596459
1089	14	97826816	0.596459
1090	14	97827366	0.596459
1091	14	97828748	0.596459
1092	14	97828893	0.596459
1093	14	97828935	0.596459
1094	14	97828995	0.596459
1095	14	97829288	0.596459
1096	14	97830487	0.596459
1097	14	97830497	0.596459
1098	14	97830543	0.596459
1099	14	97830641	0.596459
1100	14	97830781	0.596459
1101	14	97831509	0.596459
1102	14	97831728	0.596459
1103	14	97833678	0.596459
1104	14	97833692	0.596459
1105	3	182478165	0.596262
1106	11	3010390	0.596178
1107	3	115277839	0.596117
1108	12	4914001	0.595809
1109	11	8863453	0.595804
1110	5	142917007	0.595637
1111	11	12253548	0.594133
1112	11	12255297	0.594133
1113	11	12255471	0.594133
1114	15	56845339	0.593946
1115	15	56848144	0.593946
1116	15	56850963	0.593946
1117	15	56851495	0.593946
1118	15	56852995	0.593946
1119	15	56854109	0.593946
1120	15	56854119	0.593946
1121	15	56872481	0.593946
1122	15	56872926	0.593946
1123	12	80720054	0.593567
1124	12	80720073	0.593567
1125	12	80720958	0.593567
1126	12	80721164	0.593567
1127	12	80724263	0.593567
1128	12	80730664	0.593567
1129	12	80735771	0.593567
1130	12	80737521	0.593567
1131	12	80768068	0.593567
1132	12	80780139	0.593567
1133	12	80790716	0.593567
1134	3	64477681	0.593486
1135	11	44826942	0.593312
1136	1	155485214	0.593195
1137	1	155518982	0.593195
1138	1	155857989	0.593195
1139	1	155882417	0.593195
1140	6	155487034	0.593147
1141	7	136749953	0.593118
1142	6	143672325	0.592761
1143	22	45254316	0.592761
1144	14	32785113	0.592443
1145	3	155155264	0.592429
1146	14	79599274	0.59238
1147	14	79599567	0.59238
1148	14	79600370	0.59238
1149	14	79600434	0.59238
1150	14	79605692	0.59238
1151	14	79608704	0.59238
1152	14	79609493	0.59238
1153	14	79613873	0.59238
1154	14	79614043	0.59238
1155	11	44724339	0.592371
1156	7	73302462	0.591648
1157	7	73303742	0.591648
1158	7	73304127	0.591648
1159	7	73304636	0.591648
1160	7	73319690	0.591648
1161	7	73326901	0.591648
1162	7	73327877	0.591648
1163	1	34486486	0.591626
1164	1	34488804	0.591626
1165	1	34489503	0.591626
1166	1	34489595	0.591626
1167	1	34490934	0.591626
1168	1	34491550	0.591626
1169	1	34494411	0.591626
1170	1	34494431	0.591626
1171	1	34495080	0.591626
1172	1	34495359	0.591626
1173	1	34495464	0.591626
1174	1	34495533	0.591626
1175	1	34495977	0.591626
1176	1	34496322	0.591626
1177	1	34496487	0.591626
1178	1	34496963	0.591626
1179	1	34499772	0.591626
1180	1	34499921	0.591626
1181	1	34513548	0.591626
1182	10	93954189	0.590791
1183	10	93955851	0.590791
1184	10	93980225	0.590791
1185	10	93997647	0.590791
1186	10	94006576	0.590791
1187	10	94050461	0.590791
1188	10	94066502	0.590791
1189	10	94084249	0.590791
1190	10	94090930	0.590791
1191	10	94116233	0.590791
1192	10	94119539	0.590791
1193	10	94121867	0.590791
1194	10	94122224	0.590791
1195	10	94134131	0.590791
1196	8	142564701	0.59075
1197	8	142565613	0.59075
1198	8	142565896	0.59075
1199	8	142565913	0.59075
1200	8	142566219	0.59075
1201	8	142566400	0.59075
1202	8	142566440	0.59075
1203	8	142566450	0.59075
1204	8	142566797	0.59075
1205	8	142566820	0.59075
1206	8	142567069	0.59075
1207	8	142567342	0.59075
1208	8	142567452	0.59075
1209	8	142567865	0.59075
1210	8	142568910	0.59075
1211	8	142568990	0.59075
1212	8	142569095	0.59075
1213	8	142569430	0.59075
1214	8	142569833	0.59075
1215	8	142570099	0.59075
1216	8	142570204	0.59075
1217	8	142572720	0.59075
1218	8	142572785	0.59075
1219	8	142573251	0.59075
1220	6	25409010	0.590679
1221	2	111855258	0.590651
1222	15	57592163	0.590403
1223	14	97820037	0.590346
1224	14	71317118	0.589783
1225	14	71319510	0.589783
1226	4	16526736	0.589751
1227	2	54335433	0.58963
1228	2	54335444	0.58963
1229	7	100755599	0.589332
1230	7	100758533	0.589332
1231	7	100758536	0.589332
1232	7	100759298	0.589332
1233	7	100759594	0.589332
1234	7	100759727	0.589332
1235	7	100760364	0.589332
1236	7	100761516	0.589332
1237	7	100763467	0.589332
1238	7	100764995	0.589332
1239	7	100765212	0.589332
1240	7	100765667	0.589332
1241	7	100765693	0.589332
1242	7	100766603	0.589332
1243	7	100767035	0.589332
1244	11	69570557	0.589306
1245	5	58013548	0.5889
1246	8	75726994	0.588705
1247	10	19810670	0.588484
1248	10	19811046	0.588484
1249	4	72342027	0.588253
1250	11	44787006	0.588253
1251	3	115575949	0.587993
1252	8	66129990	0.587907
1253	8	60096451	0.587616
1254	1	79352557	0.587487
1255	15	62634064	0.587329
1256	15	62634579	0.587329
1257	15	62635674	0.587329
1258	15	56830658	0.586938
1259	15	56840874	0.586938
1260	12	83484565	0.586837
1261	12	83488698	0.586837
1262	10	20156019	0.586808
1263	7	128584084	0.586684
1264	11	94588465	0.586417
1265	11	94591289	0.586417
1266	11	94621386	0.586417
1267	11	94632963	0.586417
1268	12	84972306	0.58618
1269	1	15571526	0.586023
1270	3	26715827	0.586006
1271	6	80328528	0.585805
1272	9	82018559	0.585777
1273	4	72813646	0.585769
1274	2	30161260	0.585672
1275	16	85172431	0.585365
1276	10	114796003	0.584919
1277	17	6313019	0.58437
1278	16	83558802	0.58429
1279	11	2973244	0.584191
1280	11	2974912	0.584191
1281	11	2976584	0.584191
1282	11	2982092	0.584191
1283	11	2984645	0.584191
1284	11	2991219	0.584191
1285	11	2993937	0.584191
1286	11	2996114	0.584191
1287	11	2998461	0.584191
1288	11	2999507	0.584191
1289	11	3002918	0.584191
1290	11	3004526	0.584191
1291	11	3019216	0.584191
1292	11	3019260	0.584191
1293	11	3020580	0.584191
1294	11	3020740	0.584191
1295	11	3020782	0.584191
1296	11	3021392	0.584191
1297	15	34157430	0.583999
1298	15	34164387	0.583999
1299	1	30881764	0.583885
1300	10	1456554	0.583841
1301	10	131066169	0.583684
1302	15	56844967	0.583435
1303	15	56846054	0.583435
1304	2	236264300	0.583224
1305	7	97586202	0.58298
1306	1	89803149	0.582539
1307	13	92775592	0.582512
1308	20	52631819	0.58248
1309	4	131452672	0.582365
1310	4	131463165	0.582365
1311	4	131466385	0.582365
1312	4	131468623	0.582365
1313	4	131478290	0.582365
1314	4	131482568	0.582365
1315	4	131483080	0.582365
1316	4	131483930	0.582365
1317	4	131484040	0.582365
1318	4	131488370	0.582365
1319	4	131490285	0.582365
1320	20	51637668	0.582309
1321	20	51637886	0.582309
1322	20	51639389	0.582309
1323	20	51641172	0.582309
1324	21	32404643	0.582058
1325	21	32419051	0.582058
1326	19	402556	0.581963
1327	1	79604888	0.581748
1328	1	79643246	0.581748
1329	1	79649859	0.581748
1330	1	79653491	0.581748
1331	11	71138634	0.581748
1332	11	126345901	0.581748
1333	11	44734310	0.580606
1334	1	230388673	0.580428
1335	1	230389458	0.580428
1336	1	230390512	0.580428
1337	1	230391938	0.580428
1338	1	230394298	0.580428
1339	1	230405332	0.580428
1340	1	230408238	0.580428
1341	21	44475786	0.580155
1342	6	154371077	0.580116
1343	6	154377646	0.580116
1344	6	154377678	0.580116
1345	6	154377741	0.580116
1346	6	154377841	0.580116
1347	6	154381736	0.580116
1348	6	154390921	0.580116
1349	1	23367138	0.580024
1350	1	23407081	0.580024
1351	8	24220787	0.579574
1352	8	24221015	0.579574
1353	8	119405530	0.579492
1354	6	158169955	0.578884
1355	6	158171888	0.578884
1356	18	8344040	0.578744
1357	18	8353052	0.578744
1358	10	102964750	0.578688
1359	10	102968878	0.578688
1360	13	114218606	0.578534
1361	15	90782096	0.578515
1362	15	57308280	0.578252
1363	15	57308475	0.578252
1364	7	52202953	0.577681
1365	7	52211692	0.577681
1366	14	94552329	0.577681
1367	21	44492603	0.577524
1368	12	80723759	0.577019
1369	16	83562213	0.576831
1370	2	179787662	0.576469
1371	1	155300725	0.576421
1372	15	57616955	0.576421
1373	1	45765523	0.576013
1374	8	67007573	0.575976
1375	8	67025117	0.575976
1376	8	67029190	0.575976
1377	8	67034431	0.575976
1378	8	67046982	0.575976
1379	4	170156981	0.575249
1380	21	31249235	0.574887
1381	10	14656184	0.57463
1382	10	14658183	0.57463
1383	10	14660199	0.57463
1384	10	14660240	0.57463
1385	10	14662391	0.57463
1386	10	14663185	0.57463
1387	10	14663384	0.57463
1388	10	14665957	0.57463
1389	10	14667464	0.57463
1390	10	14668855	0.57463
1391	15	90736608	0.57463
1392	15	90738090	0.57463
1393	15	90738342	0.57463
1394	15	90740285	0.57463
1395	15	90740644	0.57463
1396	15	90741879	0.57463
1397	15	90742299	0.57463
1398	15	90742509	0.57463
1399	15	90742839	0.57463
1400	13	64034963	0.574541
1401	13	64037789	0.574541
1402	13	64039863	0.574541
1403	2	236242437	0.574538
1404	2	236248293	0.574538
1405	2	236249418	0.574538
1406	8	122113314	0.573375
1407	8	122122597	0.573375
1408	9	37382218	0.572761
1409	14	97958182	0.572582
1410	14	97960031	0.572582
1411	14	97960375	0.572582
1412	14	97962078	0.572582
1413	17	36055558	0.572311
1414	9	139500617	0.572225
1415	3	155129440	0.571997
1416	20	52643155	0.571997
1417	13	40161459	0.571962
1418	13	40163388	0.571962
1419	15	56875932	0.571907
1420	7	99742093	0.571727
1421	10	23281353	0.571576
1422	11	44724527	0.571576
1423	6	142604658	0.571042
1424	6	142605535	0.571042
1425	6	142607534	0.571042
1426	1	48574392	0.570717
1427	7	136827437	0.570697
1428	10	20148930	0.569731
1429	10	20154092	0.569731
1430	10	20177489	0.569731
1431	10	20198863	0.569731
1432	6	154334050	0.569622
1433	6	154335046	0.569622
1434	6	154339082	0.569622
1435	6	154343296	0.569622
1436	6	154350280	0.569622
1437	6	154350518	0.569622
1438	6	154354537	0.569622
1439	6	154366727	0.569622
1440	5	173960360	0.569445
1441	18	74735170	0.569414
1442	13	107897823	0.568783
1443	13	107898896	0.568783
1444	13	107898934	0.568783
1445	13	107899133	0.568783
1446	13	107899236	0.568783
1447	13	107899368	0.568783
1448	13	107900049	0.568783
1449	13	107900777	0.568783
1450	13	107902242	0.568783
1451	13	107902316	0.568783
1452	13	107902876	0.568783
1453	7	154781254	0.568762
1454	19	51272843	0.568519
1455	1	34431120	0.56828
1456	1	34431557	0.56828
1457	1	34431969	0.56828
1458	1	34437596	0.56828
1459	1	34437734	0.56828
1460	1	34438063	0.56828
1461	12	115988243	0.568253
1462	3	182464883	0.568226
1463	3	182470146	0.568226
1464	3	182473632	0.568226
1465	3	182477299	0.568226
1466	6	155530081	0.568135
1467	11	67513652	0.568135
1468	11	67514272	0.568135
1469	6	16939397	0.568021
1470	21	32441003	0.567984
1471	21	32444818	0.567984
1472	7	128695279	0.567694
1473	7	128698257	0.567694
1474	9	124614414	0.567664
1475	9	124614496	0.567664
1476	9	124614772	0.567664
1477	1	79561180	0.567397
1478	12	83489080	0.56711
1479	14	92410099	0.566881
1480	10	20187324	0.56662
1481	6	162609657	0.566505
1482	6	162612535	0.566505
1483	16	83270736	0.566352
1484	8	29657882	0.566248
1485	6	163216115	0.566001
1486	19	41600706	0.565909
1487	19	41600800	0.565909
1488	19	41602470	0.565909
1489	19	41602513	0.565909
1490	19	41602662	0.565909
1491	19	41602867	0.565909
1492	19	41604615	0.565909
1493	19	41604975	0.565909
1494	19	41614028	0.565909
1495	19	41614085	0.565909
1496	19	41614570	0.565909
1497	19	41616077	0.565909
1498	19	41616857	0.565909
1499	19	41617147	0.565909
1500	19	41617448	0.565909
1501	19	41619575	0.565909
1502	19	41619751	0.565909
1503	19	41619850	0.565909
1504	19	41620211	0.565909
1505	19	41620410	0.565909
1506	19	41620873	0.565909
1507	19	41620971	0.565909
1508	19	41625768	0.565909
1509	19	41629162	0.565909
1510	19	41629542	0.565909
1511	8	59564000	0.565782
1512	14	24731935	0.565742
1513	8	142567743	0.565625
1514	8	142567816	0.565625
1515	8	142567871	0.565625
1516	8	142568559	0.565625
1517	8	142570417	0.565625
1518	8	142571174	0.565625
1519	8	142571301	0.565625
1520	8	142572140	0.565625
1521	8	142572201	0.565625
1522	8	142572410	0.565625
1523	8	142573189	0.565625
1524	8	142573247	0.565625
1525	8	142573463	0.565625
1526	8	142573587	0.565625
1527	8	142573653	0.565625
1528	16	83612723	0.565277
1529	12	77326618	0.565237
1530	15	56828985	0.565219
1531	15	56829491	0.565219
1532	8	100072997	0.565034
1533	18	25442301	0.565032
1534	18	25442412	0.565032
1535	18	25444712	0.565032
1536	18	25447072	0.565032
1537	3	151585619	0.564679
1538	3	151594869	0.564679
1539	7	157561839	0.564672
1540	7	157562578	0.564672
1541	7	157563191	0.564672
1542	7	157564378	0.564672
1543	7	157565379	0.564672
1544	7	157565552	0.564672
1545	7	157565582	0.564672
1546	1	110781792	0.564578
1547	1	110782186	0.564578
1548	1	110782456	0.564578
1549	1	110782823	0.564578
1550	9	118922705	0.564571
1551	3	25548555	0.5639
1552	3	25548962	0.5639
1553	3	25550240	0.5639
1554	12	102433811	0.563654
1555	12	102626719	0.563654
1556	12	102718009	0.563654
1557	7	100666694	0.563518
1558	21	44514488	0.562848
1559	3	163280398	0.56271
1560	11	68618027	0.562643
1561	11	68620223	0.562643
1562	12	13063131	0.562616
1563	12	13079642	0.562616
1564	16	86022888	0.562247
1565	13	40915272	0.562145
1566	2	7052656	0.562131
1567	2	7060427	0.562131
1568	10	27185423	0.562022
1569	18	8335163	0.561759
1570	18	8337396	0.561759
1571	18	8341289	0.561759
1572	1	23289278	0.56164
1573	1	23289397	0.56164
1574	1	23289568	0.56164
1575	1	203707804	0.56157
1576	3	115240493	0.561314
1577	6	106368395	0.561269
1578	11	44742499	0.561091
1579	11	44783221	0.561091
1580	11	44783596	0.561091
1581	11	44783841	0.561091
1582	18	43883487	0.561091
1583	2	41095213	0.560918
1584	9	10773566	0.560803
1585	15	56899043	0.560757
1586	11	3013996	0.560563
1587	13	40140538	0.560465
1588	19	41575149	0.560463
1589	10	79962649	0.560402
1590	10	79963336	0.560402
1591	10	79964042	0.560402
1592	10	79972107	0.560402
1593	10	79972243	0.560402
1594	10	79972816	0.560402
1595	10	79978190	0.560402
1596	10	79978444	0.560402
1597	10	79979704	0.560402
1598	10	79979708	0.560402
1599	10	79979778	0.560402
1600	10	79980041	0.560402
1601	10	79980089	0.560402
1602	10	79980235	0.560402
1603	10	79983212	0.560402
1604	10	79986352	0.560402
1605	1	23286752	0.560143
1606	5	166262958	0.560067
1607	14	97822497	0.559917
1608	14	97827714	0.559917
1609	14	97829218	0.559917
1610	7	100626572	0.55986
1611	7	100627051	0.55986
1612	7	100627938	0.55986
1613	7	100630450	0.55986
1614	1	77442633	0.559785
1615	10	20170754	0.559463
1616	3	20905232	0.559451
1617	3	20911717	0.559451
1618	3	20912365	0.559451
1619	3	20923835	0.559451
1620	3	20925709	0.559451
1621	2	229351010	0.559415
1622	6	164534582	0.558867
1623	6	164535250	0.558867
1624	10	102968882	0.558845
1625	4	131347516	0.558621
1626	4	131347957	0.558621
1627	4	131356536	0.558621
1628	4	131359750	0.558621
1629	4	131361556	0.558621
1630	4	131366734	0.558621
1631	4	131368922	0.558621
1632	4	131369054	0.558621
1633	4	131369307	0.558621
1634	4	131372379	0.558621
1635	4	131387245	0.558621
1636	5	166272871	0.558621
1637	14	97725817	0.558621
1638	12	7277236	0.558348
1639	15	90753234	0.558146
1640	15	90755501	0.558146
1641	15	90756122	0.558146
1642	15	90756292	0.558146
1643	11	11889754	0.558112
1644	5	149020560	0.557495
1645	10	27259964	0.557304
1646	10	27271427	0.557304
1647	15	84314441	0.557265
1648	12	102867667	0.557159
1649	17	77997985	0.556883
1650	3	26334751	0.556878
1651	3	26335191	0.556878
1652	17	77136834	0.556867
1653	17	77137464	0.556867
1654	5	142894383	0.556794
1655	12	4974564	0.556728
1656	12	4975712	0.556728
1657	12	4976798	0.556728
1658	12	4977047	0.556728
1659	4	154951655	0.556641
1660	3	194067406	0.556506
1661	13	85676338	0.555256
1662	13	85722171	0.555256
1663	11	69611826	0.555005
1664	10	27388202	0.554712
1665	10	27398446	0.554712
1666	10	27426264	0.554712
1667	10	27460818	0.554712
1668	10	27546419	0.554712
1669	3	27941102	0.554672
1670	4	131497845	0.554305
1671	10	19725880	0.554188
1672	10	19725998	0.554188
1673	10	19726989	0.554188
1674	10	19727436	0.554188
1675	10	19727696	0.554188
1676	10	19735080	0.554188
1677	10	19735753	0.554188
1678	10	19738723	0.554188
1679	10	19738813	0.554188
1680	10	19740447	0.554188
1681	10	19741041	0.554188
1682	10	19742841	0.554188
1683	21	46162320	0.554188
1684	20	52648368	0.554145
1685	21	33422289	0.554061
1686	6	158163330	0.553996
1687	6	158177953	0.553996
1688	9	124611516	0.553978
1689	13	64032567	0.553796
1690	13	64033270	0.553796
1691	13	64034367	0.553796
1692	13	64034388	0.553796
1693	13	64034512	0.553796
1694	13	64034717	0.553796
1695	13	64034778	0.553796
1696	13	64035183	0.553796
1697	13	64036284	0.553796
1698	13	64036688	0.553796
1699	13	64036825	0.553796
1700	13	64037197	0.553796
1701	13	64038695	0.553796
1702	13	64038754	0.553796
1703	13	64038931	0.553796
1704	13	64040206	0.553796
1705	13	64040539	0.553796
1706	13	64041522	0.553796
1707	13	64041592	0.553796
1708	13	64041634	0.553796
1709	13	64042196	0.553796
1710	13	64042288	0.553796
1711	13	64042434	0.553796
1712	13	64043184	0.553796
1713	13	64043226	0.553796
1714	13	64043782	0.553796
1715	13	64045378	0.553796
1716	13	64045450	0.553796
1717	13	64045494	0.553796
1718	13	64047010	0.553796
1719	13	64047175	0.553796
1720	13	64047191	0.553796
1721	13	64047351	0.553796
1722	13	64047917	0.553796
1723	13	64048075	0.553796
1724	13	64048221	0.553796
1725	13	64050224	0.553796
1726	13	64050494	0.553796
1727	13	64051457	0.553796
1728	12	4921689	0.553682
1729	12	4925869	0.553682
1730	13	101704508	0.553558
1731	13	101706701	0.553558
1732	13	101741139	0.553558
1733	13	101746440	0.553558
1734	13	101747265	0.553558
1735	13	101748940	0.553558
1736	13	101752701	0.553558
1737	21	44487404	0.553552
1738	16	84869070	0.553429
1739	13	101379923	0.553195
1740	21	44488033	0.553152
1741	2	229331532	0.553005
1742	2	229341421	0.553005
1743	2	229348259	0.553005
1744	11	44722943	0.552937
1745	5	164099069	0.552821
1746	3	20874446	0.552619
1747	3	20876406	0.552619
1748	3	20881412	0.552619
1749	3	20886666	0.552619
1750	3	20891095	0.552619
1751	3	20892279	0.552619
1752	9	124618386	0.552312
1753	8	75691137	0.552203
1754	14	97962932	0.552109
1755	14	97821020	0.552022
1756	14	97821178	0.552022
1757	14	97821262	0.552022
1758	14	97822146	0.552022
1759	14	97822330	0.552022
1760	14	97822893	0.552022
1761	14	97823291	0.552022
1762	14	97823413	0.552022
1763	14	97823708	0.552022
1764	14	97825169	0.552022
1765	14	97825942	0.552022
1766	14	97826306	0.552022
1767	14	97828606	0.552022
1768	14	97830588	0.552022
1769	3	155122855	0.551824
1770	3	155128631	0.551824
1771	3	155136039	0.551824
1772	3	155136207	0.551824
1773	3	155139268	0.551824
1774	3	155141293	0.551824
1775	3	155145352	0.551824
1776	7	128563014	0.551773
1777	10	14625316	0.551573
1778	11	3017377	0.551449
1779	11	24092402	0.551349
1780	11	24095996	0.551349
1781	2	41829002	0.551259
1782	2	41829122	0.551259
1783	2	41832140	0.551259
1784	2	41833503	0.551259
1785	4	131367453	0.550954
1786	16	82142882	0.55084
1787	6	143068134	0.55081
1788	6	143069864	0.55081
1789	6	143072350	0.55081
1790	9	6966402	0.550704
1791	11	68745683	0.550651
1792	11	68746328	0.550651
1793	11	68751391	0.550651
1794	11	68767796	0.550651
1795	3	32330686	0.550607
1796	3	32330809	0.550607
1797	3	32330887	0.550607
1798	4	131290980	0.550464
1799	9	6701864	0.550464
1800	19	41635235	0.550464
1801	19	41636087	0.550464
1802	19	41636125	0.550464
1803	19	41636638	0.550464
1804	11	9825504	0.550459
1805	1	100975657	0.550407
1806	1	100989434	0.550407
1807	7	41654959	0.550371
1808	7	100025178	0.550371
1809	15	50268579	0.550371
1810	4	16524379	0.550151
1811	21	32427307	0.550076
1812	21	32429836	0.550076
1813	1	106699400	0.549993
1814	1	106704845	0.549993
1815	1	106714626	0.549993
1816	1	106723958	0.549993
1817	1	106732820	0.549993
1818	1	106735203	0.549993
1819	1	106736034	0.549993
1820	17	72653309	0.549969
1821	10	27330479	0.549968
1822	21	32456808	0.549449
1823	11	60274393	0.549403
1824	11	92665147	0.54935
1825	3	27760524	0.54924
1826	8	87151186	0.54916
1827	8	87152200	0.54916
1828	8	87152352	0.54916
1829	8	87152889	0.54916
1830	8	87153334	0.54916
1831	8	87156172	0.54916
1832	8	87159889	0.54916
1833	8	87160387	0.54916
1834	8	87169597	0.54916
1835	8	87177186	0.54916
1836	8	87185763	0.54916
1837	8	87199630	0.54916
1838	8	87199935	0.54916
1839	8	87200507	0.54916
1840	8	87205341	0.54916
1841	8	87210214	0.54916
1842	8	87212013	0.54916
1843	8	87216930	0.54916
1844	8	87223902	0.54916
1845	8	87231559	0.54916
1846	8	87239566	0.54916
1847	8	87240020	0.54916
1848	8	87240950	0.54916
1849	8	87241036	0.54916
1850	11	64314537	0.548992
1851	3	25532503	0.5489
1852	3	25532657	0.5489
1853	3	25541371	0.5489
1854	3	25541478	0.5489
1855	3	25541570	0.5489
1856	3	25546376	0.5489
1857	6	158185383	0.548897
1858	10	49782417	0.548897
1859	2	41972848	0.548867
1860	21	35704338	0.548846
1861	21	35724134	0.548846
1862	19	2536149	0.548488
1863	3	169114754	0.548303
1864	11	80144155	0.548247
1865	3	156840138	0.548226
1866	3	156848024	0.548226
1867	15	100318822	0.547983
1868	9	128966913	0.547856
1869	5	29212870	0.547829
1870	2	181718912	0.547698
1871	2	181719942	0.547698
1872	22	20142379	0.547398
1873	2	41833914	0.54734
1874	1	48593295	0.54728
1875	1	48596568	0.54728
1876	18	44844358	0.547235
1877	11	69600035	0.546936
1878	5	28558594	0.546551
1879	5	28571146	0.546551
1880	9	6522752	0.546551
1881	12	77386540	0.54606
1882	12	77386809	0.54606
1883	3	25553292	0.546034
1884	3	25553310	0.546034
1885	6	150277051	0.545779
1886	8	60158183	0.545741
1887	21	35106796	0.545716
1888	21	35139437	0.545716
1889	22	22740278	0.545578
1890	14	24734645	0.545503
1891	17	64317297	0.545435
1892	17	64319798	0.545435
1893	17	64323714	0.545435
1894	17	64324263	0.545435
1895	17	64326293	0.545435
1896	17	64328709	0.545435
1897	17	64330445	0.545435
1898	17	64331984	0.545435
1899	17	80417532	0.545316
1900	8	59437735	0.544982
1901	8	59453461	0.544982
1902	10	26866377	0.544012
1903	10	26867093	0.544012
1904	10	26867795	0.544012
1905	9	80446726	0.543877
1906	9	80450921	0.543877
1907	11	126358927	0.543811
1908	10	27259820	0.543641
1909	10	27285090	0.543641
1910	10	27285107	0.543641
1911	8	125726424	0.543625
1912	16	83573872	0.543468
1913	10	27645644	0.543275
1914	14	79607180	0.543258
1915	12	4944402	0.543164
1916	7	100765559	0.542778
1917	7	73128525	0.542572
1918	1	34440647	0.542258
1919	1	34443223	0.542258
1920	1	34445642	0.542258
1921	1	34447458	0.542258
1922	1	34456828	0.542258
1923	3	169125074	0.542258
1924	16	83556281	0.542208
1925	7	136708850	0.542092
1926	11	44749884	0.54207
1927	11	44751545	0.54207
1928	11	44752761	0.54207
1929	11	44753865	0.54207
1930	11	44757272	0.54207
1931	11	44757536	0.54207
1932	11	44757887	0.54207
1933	11	44761309	0.54207
1934	11	44763066	0.54207
1935	9	6627151	0.542056
1936	9	6627221	0.542056
1937	9	6627718	0.542056
1938	2	25134058	0.542006
1939	13	51053585	0.541977
1940	13	51055196	0.541977
1941	15	62600275	0.541922
1942	15	62603511	0.541922
1943	15	62607268	0.541922
1944	15	62608086	0.541922
1945	15	62626188	0.541922
1946	15	62629280	0.541922
1947	15	62629965	0.541922
1948	15	62635846	0.541922
1949	15	62637981	0.541922
1950	15	62639641	0.541922
1951	1	108738780	0.541755
1952	1	108740482	0.541755
1953	1	108741774	0.541755
1954	6	16936345	0.541722
1955	6	16936737	0.541722
1956	6	16937442	0.541722
1957	6	16938640	0.541722
1958	6	16938664	0.541722
1959	6	16938708	0.541722
1960	6	16946676	0.541722
1961	6	16947890	0.541722
1962	6	16952167	0.541722
1963	6	16954382	0.541722
1964	6	16956041	0.541722
1965	6	16958983	0.541722
1966	6	16959610	0.541722
1967	6	16959878	0.541722
1968	6	16960978	0.541722
1969	6	16963248	0.541722
1970	6	16963397	0.541722
1971	8	142582850	0.541383
1972	13	64595622	0.541312
1973	7	136801091	0.541289
1974	3	182466070	0.541123
1975	3	182468086	0.541123
1976	3	182468525	0.541123
1977	3	182468892	0.541123
1978	3	182471125	0.541123
1979	3	182471441	0.541123
1980	2	229243546	0.541082
1981	7	136320052	0.541042
1982	10	2094839	0.541005
1983	2	54188026	0.540816
1984	11	133934507	0.540816
1985	8	66963340	0.540798
1986	11	94615149	0.540424
1987	11	94632271	0.540424
1988	10	26959164	0.540337
1989	10	26988565	0.540337
1990	10	26992412	0.540337
1991	5	127761060	0.540237
1992	5	127768601	0.540237
1993	5	127770805	0.540237
1994	5	127782940	0.540237
1995	1	23288004	0.540004
1996	1	23288580	0.540004
1997	12	7262154	0.539982
1998	12	7262797	0.539982
[truncated: 11,269 more rows]

## Sheet: nSL+PBS 1%
nSL+PBS top-1% results based on nSL(Colla) and p(PBS|DAF in Colla), given 15% >= DAF >= 50% in 19 Colla individuals and PBS calculated using the Lowland Americas comparative group and Siberians as the control outgroup
										Retrieved 18/03/2016 from cadd.gs.washington.edu
Rank	Fisher_p(nSL+PBS) score, max is 0.0	Chromosome	Position	rsID	Derived allele	DAF (19 Collas)	nSL	PBS	p(PBS|DAF)	CADD Phred Score
1	2.13182e-05	8	24256052	rs2291576	T	50	-3.54476	0.358858	0.00752143	10.91
2	2.87238e-05	1	39782063	rs147586507	A	31.5789	-3.45533	0.281988	0.00741058	13.88
3	3.19765e-05	14	62229143	rs191530091	T	23.6842	-4.26949	0.0522751	0.233344	10.63
4	3.68557e-05	1	40961449	rs3795348	C	26.3158	-3.50991	0.24265	0.0118852	0.048
5	3.90425e-05	1	40974430	rs3795345	C	26.3158	-3.49335	0.24265	0.0118852	4.439
6	3.96607e-05	1	40981230	rs386586471	A	26.3158	-3.48883	0.24265	0.0118852	3.697
7	4.81194e-05	1	39313298	rs4970563	T	34.2105	-3.56571	0.240767	0.0195758	7.189
8	7.41749e-05	19	40826042	rs184372309	A	50	-3.12108	0.369062	0.00629416	1.614
9	7.9725e-05	17	73127110	rs3736076	T	50	-2.56605	0.435078	0.00119221	7.732
10	9.02673e-05	8	24349417	rs3736281	C	47.3684	-2.91062	0.365195	0.00388968	23.8
11	0.000110018	5	7859434	rs1046014	C	47.3684	-3.21251	0.295293	0.0132166	3.761
12	0.000113031	1	155300725	rs147529980	A	47.3684	-1.02399	0.576421	5.85544e-05	18.65
13	0.000126852	21	32410582	rs7279142	C	21.0526	1.66367	0.737825	1.06625e-05	5.594
14	0.000133238	1	39340862	rs386618488	G	34.2105	-3.26521	0.240767	0.0195758	3.452
15	0.000137345	2	60689441	rs61749494	C	44.7368	-2.70726	0.375479	0.00326232	0.051
16	0.000160795	14	57192685	rs61093398	T	21.0526	-3.73299	0.0823026	0.138853	8.661
17	0.000168863	6	41568867	rs192434902	C	21.0526	-3.10339	0.216061	0.014485	1.341
18	0.000174244	1	34066411	rs556673952	G	18.4211	-3.40899	0.145168	0.0439792	10.11
19	0.000180376	6	142688969	rs17280293	G	50	-1.85987	0.446189	0.000473377	24.7
20	0.000199517	1	27876482	rs2076457	C	21.0526	-4.07903	-0.0103548	0.734983	3.226
21	0.000203118	1	110888948	rs61787373	A	50	-1.89131	0.444939	0.000578572	5.556
22	0.00024573	17	73257806	rs192755888	A	47.3684	-1.53528	0.512879	0.000334596	8.551
23	0.000253434	3	69071301	rs145198215	T	44.7368	-3.05242	0.264567	0.0190134	6.072
24	0.000260421	8	57870622	rs80163062	C	44.7368	-1.91141	0.451465	0.000794667	5.697
25	0.000261738	15	85188775	rs4842982	A	50	-1.80653	0.444177	0.000631169	13.65
26	0.000273999	4	141785406	rs188155556	T	21.0526	-2.94352	0.216061	0.014485	6.018
27	0.000285006	16	68868072	rs34215721	A	21.0526	-2.88126	0.224509	0.0123898	4.049
28	0.000350797	2	174772910	rs12464385	C	34.2105	-2.66561	0.286933	0.00801687	0.651
29	0.000374639	2	174781018	rs7576756	C	34.2105	-2.64127	0.286933	0.00801687	1.49
30	0.000381718	1	29474736	rs561422815	A	15.7895	-3.06569	0.155883	0.0311232	14.72
31	0.000406613	17	64224155	rs138225887	C	39.4737	-1.72603	0.393182	0.000858909	0.413
32	0.000503856	1	228033241	rs35677456	T	39.4737	-2.58536	0.279283	0.00942579	6.692
33	0.000509507	3	121100283	rs17740066	A	50	-0.704201	0.536977	0.000192857	24.8
34	0.000565203	6	142766347	rs2294775	G	50	-1.99204	0.407887	0.00224416	6.32
35	0.000647478	1	51765012		T	15.7895	-2.95407	0.14539	0.0385395	5.727
36	0.000675972	1	227963594	rs144043004	T	42.1053	-2.07057	0.361505	0.00330079	0.577
37	0.000696635	9	89560401	rs144778148	C	44.7368	-2.891	0.222359	0.0341205	3.151
38	0.000708629	21	33689199	rs762225	C	34.2105	-2.4472	0.283325	0.00927416	20.5
39	0.000740775	1	40766943	rs140041506	T	36.8421	-2.76125	0.225774	0.024353	24.7
40	0.000744684	8	144501463	rs78809179	A	39.4737	-0.816695	0.436077	0.000340602	3.997
41	0.000745272	6	142691549	rs11155242	C	50	-1.85987	0.407887	0.00224416	0.132
42	0.000778478	5	7885959	rs162036	G	47.3684	-3.05384	0.172521	0.0655642	8.288
43	0.000797523	19	40360928	rs1053686	A	44.7368	-3.1467	0.143357	0.0921395	13.53
44	0.000819358	2	175430975	rs576163022	A	15.7895	-2.80468	0.155883	0.0311232	13.1
45	0.00083319	3	195596237	rs62283330	A	39.4737	-2.29602	0.29585	0.00736737	2.648
46	0.000854056	7	154735991	rs6970365	G	50	-2.51122	0.306317	0.0136403	1.491
47	0.000862513	14	58958923	rs3783697	G	28.9474	-3.70895	-0.0205656	0.797182	28.9
48	0.00094354	1	24454688	rs16829204	T	15.7895	-2.82319	0.14539	0.0385395	1.46
49	0.00103318	21	27839785	rs76236577	G	36.8421	-2.51635	0.242459	0.0170893	3.339
50	0.00103318	21	27839197	rs75654436	G	36.8421	-2.51635	0.242459	0.0170893	4.728
51	0.00125888	5	7897191	rs10380	T	47.3684	-2.89031	0.172521	0.0655642	5.61
52	0.00125888	5	7897283	rs12347	A	47.3684	-2.89031	0.172521	0.0655642	12.13
53	0.00127113	5	7878192	rs161870	C	47.3684	-2.88692	0.172521	0.0655642	0.023
54	0.00136682	8	22852096	rs78886842	A	39.4737	-0.823253	0.401671	0.0006738	3.578
55	0.00138938	5	82350434	rs139685501	T	31.5789	-1.93857	0.307596	0.00535803	1.132
56	0.00155539	1	41088676	rs12117629	G	23.6842	-2.74321	0.147932	0.0524809	16.69
57	0.00157656	2	220115026	rs386519235	T	39.4737	-1.72958	0.333153	0.0038725	4.688
58	0.00160109	5	148873970	rs141929214	C	39.4737	-0.11439	0.430617	0.000362815	13.5
59	0.00162609	15	62930204	rs11630238	C	21.0526	-0.883712	0.465854	0.00089032	4.109
60	0.0016796	11	94606649	rs140192533	G	50	-1.04477	0.435569	0.00117468	2.254
61	0.00177444	14	96768380	rs74719094	G	50	-1.53183	0.397507	0.00294546	24.9
62	0.00195229	15	85415044	rs8040247	A	47.3684	-1.65177	0.356305	0.00417409	0.652
63	0.00196318	15	85415720	rs10852094	T	47.3684	-1.64876	0.356305	0.00417409	0.803
64	0.00197046	15	85411941	rs7172412	A	47.3684	-1.64676	0.356305	0.00417409	12.26
65	0.00208969	15	62930243	rs6494333	C	21.0526	-0.883712	0.433234	0.00117821	4.545
66	0.00210195	12	102433811	rs4237982	C	34.2105	1.9159	0.563654	0.000229826	15.06
67	0.0022116	1	41990461	rs35122733	A	42.1053	-2.79327	0.139097	0.0906702	0.194
68	0.00223831	5	70862879	rs12659208	T	31.5789	-2.0405	0.258615	0.0116101	0.197
69	0.0023094	7	142920042	rs149217752	A	15.7895	-2.93618	0.0696295	0.149452	15.05
70	0.00231675	17	77908703	rs140302857	A	26.3158	-2.80429	0.110456	0.0988301	0.967
71	0.0023199	14	33165230	rs543290190	C	15.7895	-2.40807	0.155883	0.0311232	25.2
72	0.00234064	3	77629200	rs188582283	T	23.6842	-1.82286	0.260579	0.00737846	35
73	0.00243567	16	1415128	rs80257544	A	47.3684	-1.18276	0.396888	0.00222507	3.186
74	0.00247837	1	28607884		C	15.7895	-2.3809	0.155883	0.0311232	11.95
75	0.00254563	4	69512595	rs35791822	A	44.7368	-3.00081	0.0809801	0.20571	0.767
76	0.00259477	2	116602671	rs4849429	T	26.3158	-2.06368	0.235916	0.0144928	4.986
77	0.00260482	1	107601616	rs142601494	T	26.3158	-2.44748	0.176709	0.0395088	9.893
78	0.00265399	17	74089206	rs147933138	A	47.3684	-1.72334	0.337268	0.0068425	4.548
79	0.00272233	11	71187679	rs3794060	T	50	-2.62279	0.177403	0.0684819	0.558
80	0.00282605	8	24356818	rs13259668	A	26.3158	2.36067	0.454064	0.000314301	0.005
81	0.00282896	1	225675599	rs145346102	A	47.3684	-1.91422	0.304134	0.0112173	10.48
82	0.00284641	16	81953195	rs187454354	A	15.7895	-2.32308	0.155883	0.0311232	23.4
83	0.00285002	12	129189702	rs12426596	G	23.6842	-2.43903	0.156009	0.042698	10.37
84	0.00285719	1	227077809	rs75733498	T	28.9474	-2.57986	0.143407	0.063799	15.3
85	0.00286722	12	129191324	rs3763990	C	23.6842	-2.43658	0.156009	0.042698	1.512
86	0.00287962	12	129191552	rs140206136	A	23.6842	-2.43483	0.156009	0.042698	2.239
87	0.00289649	14	104642444	rs3742946	A	21.0526	-2.01212	0.216061	0.014485	5.566
88	0.00301398	10	61833499	rs3802696	A	50	-2.32798	0.244165	0.0336273	1.083
89	0.00308382	12	80772204	rs17006702	C	44.7368	-0.51227	0.425818	0.00112926	9.122
90	0.00308516	2	114719033	rs141373526	T	44.7368	-2.29476	0.228546	0.031611	1.598
91	0.0031082	2	114716307	rs140616171	C	44.7368	-2.29158	0.228546	0.031611	6.391
92	0.00319882	9	127576804	rs147689984	A	31.5789	-2.0104	0.242409	0.0161308	7.991
93	0.00321196	22	38689137	rs12484542	T	50	-1.69239	0.352788	0.00794221	2.683
94	0.0032237	1	43239276		C	18.4211	-2.2742	0.171071	0.0314671	19.45
95	0.00322625	9	127572782	rs148536738	C	31.5789	-2.00636	0.242409	0.0161308	3.75
96	0.00324924	11	71187294	rs4944062	T	50	-2.55426	0.177403	0.0684819	0.038
97	0.00326217	6	99724332	rs141489268	C	31.5789	-2.00111	0.242409	0.0161308	2.215
98	0.00326368	9	127573975	rs147951500	T	31.5789	-2.0009	0.242409	0.0161308	5.88
99	0.0033133	2	87042825	rs35555413	C	50	-2.97187	0.0695213	0.251679	8.426
100	0.00343999	11	6221376	rs149476132	A	26.3158	-1.84261	0.24265	0.0118852	3.529
101	0.00352299	2	71167141	rs6750310	T	34.2105	-3.02872	0.0400355	0.325055	2.286
102	0.00358111	15	85348168	rs12440418	T	31.5789	-1.87155	0.253473	0.0132723	2.145
103	0.00362664	15	64434153	rs138863138	G	44.7368	-2.02184	0.264566	0.0190971	10.89
104	0.00368727	2	152135415	rs386519076	T	36.8421	-1.41822	0.323919	0.00538299	20.1
105	0.00372476	1	226819796	rs76708073	G	28.9474	-2.27646	0.179657	0.0372544	12.43
106	0.00373034	2	71166710	rs34661902	T	34.2105	-3.00917	0.0400355	0.325055	3.832
107	0.00374255	11	75110589	rs3133187	G	36.8421	-2.05594	0.233132	0.0214801	12.59
108	0.00389796	2	69053749	rs140470176	T	21.0526	-2.14712	0.17866	0.0281544	4.487
109	0.00393863	1	52818863		T	15.7895	-2.26532	0.14539	0.0385395	10.89
110	0.00398199	9	126783415	rs61734362	T	26.3158	-1.85743	0.235916	0.0144928	14.24
111	0.00409849	2	46588031	rs570553380	G	31.5789	-1.74164	0.258615	0.0116101	17.14
112	0.00414326	1	62677822	rs41312734	T	44.7368	-2.15391	0.232233	0.0306825	3.446
113	0.00426881	6	136878580	rs75456458	T	34.2105	-1.21511	0.316444	0.00442077	19.21
114	0.00434155	8	94742514	rs59491301	G	42.1053	-2.47781	0.150315	0.0764658	2.421
115	0.00434992	1	152883786	rs149718823	G	36.8421	-2.11217	0.21532	0.0292177	0.004
116	0.00437138	2	165536947	rs577744763	C	15.7895	-2.13537	0.155883	0.0311232	4.349
117	0.00438212	15	85413831	rs881733	C	47.3684	-1.64676	0.310482	0.0102554	4.565
118	0.00439161	6	76631823	rs76604824	T	23.6842	-2.11904	0.177061	0.0300416	24.2
119	0.00440859	4	25125703	rs2302566	G	23.6842	-2.90879	0.042242	0.283468	18.75
120	0.00445739	18	6889973	rs386591823	G	18.4211	1.99326	0.492958	0.000533024	10.16
121	0.00449577	17	39680319	rs147317256	T	39.4737	-0.567523	0.368428	0.00184369	3.138
122	0.00460391	13	32972884	rs1801426	G	31.5789	-1.41678	0.288309	0.00690059	0.104
123	0.00477226	11	128769876	rs3765618	G	44.7368	-2.88736	0.0527877	0.289618	4.511
124	0.00482427	22	22114036	rs2276008	C	42.1053	-1.12409	0.341531	0.00436456	5.706
125	0.00482837	22	22113621	rs61757984	A	42.1053	-1.12349	0.341531	0.00436456	5.027
126	0.00483211	22	22111985	rs61387590	T	42.1053	-1.12295	0.341531	0.00436456	1.766
127	0.00483322	17	34965349	rs1061121	C	26.3158	-0.678042	0.362818	0.00229323	1.61
128	0.00484713	22	36907001	rs1049091	C	50	-1.56001	0.336735	0.00964286	2.643
129	0.00486025	11	61907716	rs386464323	A	47.3684	-2.68168	0.103389	0.156809	7.72
130	0.00486485	4	159631488	rs17843958	C	36.8421	-1.84801	0.23961	0.0178002	3.324
131	0.00486867	1	201979370	rs114873844	A	21.0526	-2.63774	0.0827844	0.137904	6.686
132	0.00486913	22	22110627	rs17759568	G	42.1053	-1.11762	0.341531	0.00436456	2.669
133	0.00486913	22	22110167	rs56888084	C	42.1053	-1.11762	0.341531	0.00436456	0.898
134	0.00487362	22	30885100	rs13750	A	50	-0.857439	0.397507	0.00294546	9.3
135	0.00488729	9	127909289	rs117859968	T	31.5789	-2.06961	0.197927	0.0300327	9.459
136	0.00488814	17	6024188	rs8066825	T	31.5789	-2.04142	0.204086	0.0280557	4.038
137	0.00488973	1	48226939	rs12028640	T	42.1053	-2.17114	0.202948	0.0386553	1.335
138	0.0049573	2	174233064	rs78652913	A	28.9474	-0.94081	0.329656	0.00338733	2.17
139	0.00495977	1	65614154	rs17853973	A	23.6842	-2.76194	0.0598596	0.20456	1.091
140	0.00500181	20	36982688	rs2232585	A	26.3158	-1.2717	0.290583	0.00583202	20.6
141	0.00504795	16	81419517	rs11648997	A	50	-2.37163	0.178449	0.0677104	2.593
142	0.00510497	14	104178074	rs3212039	G	26.3158	-2.2572	0.157749	0.0506141	7.532
143	0.00516542	2	10585302	rs2302613	C	47.3684	-1.95456	0.250278	0.0243084	10.81
144	0.00518265	11	9800821	rs3751001	C	50	-0.106481	0.426517	0.00135	16.93
145	0.00520087	22	30885980	rs386544242	A	50	-0.804442	0.397507	0.00294546	2.214
146	0.00537166	22	30891294	rs9606739	C	50	-0.777467	0.397507	0.00294546	25.4
147	0.00537166	22	30888527	rs17738540	T	50	-0.777467	0.397507	0.00294546	27.6
148	0.00537166	22	30888494	rs17738527	T	50	-0.777467	0.397507	0.00294546	26
149	0.00539949	19	5041178	rs2240678	T	47.3684	-1.91273	0.253092	0.0232043	0.165
150	0.00541443	1	2567867	rs192450708	A	39.4737	-1.80235	0.239499	0.018163	2.526
151	0.00542538	16	3707091	rs8176938	G	23.6842	-1.35197	0.260579	0.00737846	8.068
152	0.00546077	5	136961566	rs17171525	A	34.2105	-1.22543	0.298076	0.00594844	18.69
153	0.00546661	1	226923384	rs55822534	A	26.3158	-2.49922	0.105731	0.105465	2.066
154	0.0054771	1	226924569	rs75443355	T	26.3158	-2.49845	0.105731	0.105465	11.13
155	0.00553854	4	154626402	rs5743709	A	50	-2.89292	0.0424522	0.349072	9.068
156	0.00554484	16	3708170	rs2791	T	23.6842	-1.33828	0.260579	0.00737846	22.6
157	0.00561522	11	65387012	rs57318451	T	50	-3.01561	0.0152296	0.527693	12.99
158	0.00569463	1	201083930	rs2274236	G	18.4211	-2.59233	0.0777584	0.144253	23.6
159	0.00570557	11	114312531	rs149544510	T	34.2105	-1.6047	0.25837	0.0126945	3.344
160	0.00572452	3	49943570	rs75195683	A	36.8421	-1.89295	0.227835	0.0237015	0.338
161	0.00578865	16	84941064	rs2646108	A	44.7368	-2.81933	0.0524733	0.291116	6.307
162	0.00580307	22	30918825	rs1001409	G	50	-0.711155	0.397507	0.00294546	4.165
163	0.00586408	1	3410410	rs61910697	T	34.2105	-1.16643	0.303489	0.00584028	19.86
164	0.00589444	4	159133235	rs80347424	G	23.6842	-1.82065	0.198967	0.0208292	12.93
165	0.0059557	11	122743053	rs142250864	G	36.8421	-1.26783	0.299216	0.00706379	0.777
166	0.0059769	1	152329942	rs2282304	T	31.5789	-1.53353	0.258615	0.0116101	0.09
167	0.00607836	7	881668	rs6461378	T	15.7895	0.875386	0.456829	0.000915001	23
168	0.00608325	18	22059040	rs184208439	A	23.6842	-2.36001	0.119643	0.0811204	5.201
169	0.00608834	3	53318813	rs76134625	G	28.9474	-1.66143	0.243398	0.0153563	13.5
170	0.00621331	9	137772664	rs17514136	G	34.2105	-2.68214	0.0720592	0.207587	6.637
171	0.00631669	11	44080210	rs2074051	C	18.4211	1.77501	0.432942	0.000804212	0.002

## Sheet: nSL+PBS missense 1%
Further detail on nSL+PBS top-1% missense results
									Retrieved 18/03/2016 from cadd.gs.washington.edu	Retrieved 17/03/2016 from provean.jcvi.org; cut-off 0.05		Retrived 17/03/2016 from genetics.bwh.harvard.edu/pph2
Rank	Fisher_p(nSL+PBS) score, max is 0.0	Chromosome	Position	rsID	Gene	Derived allele	DAF (19 Collas)	DAF (1000 Genomes Phase 3)	CADD Phred Score	SIFT	SIFT Score	PolyPhen2	PolyPhen2 Score
10	9.02673e-05	8	24349417	rs3736281	ADAM7	C	47.3684	2.8	23.8	Damaging	0.025	possibly_damaging	0.801
13	0.000126852	21	32410582	rs7279142	KRTAP19-8	C	21.0526	89.1	5.594	Tolerated	0.684	benign	0
16	0.000160795	14	57192685	rs61093398	RP11-1085N6.3	T	21.0526	9.7	8.661	Damaging	0	unknown	unknown
19	0.000180376	6	142688969	rs17280293	GPR126	G	50	2.8	24.7	Damaging	0.001	possibly_damaging	0.879
21	0.000203118	1	110888948	rs61787373	RBM15	A	50	13.2	5.556	Tolerated	0.42	unknown	unknown
31	0.000406613	17	64224155	rs138225887	APOH	C	39.4737	1	0.413	Tolerated	0.624	possibly_damaging	0.574
33	0.000509507	3	121100283	rs17740066	STXBP5L	A	50	6.7	24.8	Tolerated	0.325	probably_damaging	1
38	0.000708629	21	33689199	rs762225	URB1	C	34.2105	1.4	20.5	Damaging	0.015	possibly_damaging	0.905
39	0.000740775	1	40766943	rs140041506	COL9A2	T	36.8421	0.7	24.7	Damaging	0.005	probably_damaging	1
41	0.000745272	6	142691549	rs11155242	GPR126	C	50	19.6	0.132	Tolerated	0.54	benign	0.008
42	0.000778478	5	7885959	rs162036	MTRR	G	47.3684	25.3	8.288	Tolerated	0.242	benign	0.281
47	0.000862513	14	58958923	rs3783697	KIAA0586	G	28.9474	2.4	28.9	Damaging	0.006	probably_damaging	0.995
48	0.00094354	1	24454688	rs16829204	IL22RA1	T	15.7895	15.3	1.46	Tolerated	0.317	benign	0
51	0.00125888	5	7897191	rs10380	MTRR	T	47.3684	21.9	5.61	Tolerated	0.12	benign	0.001
61	0.00177444	14	96768380	rs74719094	ATG2B	G	50	2.1	24.9	Damaging	0.002	benign	0.297
69	0.0023094	7	142920042	rs149217752	TAS2R40	A	15.7895	0.7	15.05	Tolerated	0.359	possibly_damaging	0.881
71	0.0023199	14	33165230	rs543290190	AKAP6	C	15.7895	0.1	25.2	Damaging	0.001	probably_damaging	0.999
72	0.00234064	3	77629200	rs188582283	ROBO2	T	23.6842	0.9	35	Damaging	0.003	probably_damaging	0.999
80	0.00282605	8	24356818	rs13259668	ADAM7	A	26.3158	67.4	0.005	Tolerated	0.255	benign	0
82	0.00284641	16	81953195	rs187454354	PLCG2	A	15.7895	0.6	23.4	Tolerated	0.067	benign	0
83	0.00285002	12	129189702	rs12426596	TMEM132C	G	23.6842	6.1	10.37	Tolerated	0.51	benign	0.002
87	0.00289649	14	104642444	rs3742946	KIF26A	A	21.0526	2	5.566	Tolerated	0.671	benign	0
94	0.0032237	1	43239276		C1orf50;RP5-994D16.9	C	18.4211		19.45	Tolerated	0.124	benign	0.295
99	0.0033133	2	87042825	rs35555413	CD8B	C	50	11	8.426	Tolerated	0.4	unknown	unknown
100	0.00343999	11	6221376	rs149476132	OR52W1	A	26.3158	1.2	3.529	Tolerated	0.08	benign	0.001
111	0.00409849	2	46588031	rs570553380	EPAS1	G	31.5789	0.2	17.14	Damaging	0.023	possibly_damaging	0.952
115	0.00434992	1	152883786	rs149718823	IVL	G	36.8421	1.2	0.004	Damaging	0.034	benign	0.129
118	0.00439161	6	76631823	rs76604824	IMPG1	T	23.6842	4.6	24.2	Damaging	0.005	possibly_damaging	0.845
119	0.00440859	4	25125703	rs2302566	SEPSECS	G	23.6842	11.2	18.75	Tolerated	0.177	probably_damaging	0.995
122	0.00460391	13	32972884	rs1801426	BRCA2	G	31.5789	4.5	0.104	Tolerated	0.923	benign	0.002
139	0.00495977	1	65614154	rs17853973	AK4	A	23.6842	21.7	1.091	Tolerated	1	benign	0.004
140	0.00500181	20	36982688	rs2232585	LBP	A	26.3158	0.7	20.6	Tolerated	0.231	benign	0.121
146	0.00537166	22	30891294	rs9606739	SEC14L4	C	50	14.9	25.4	Damaging	0.003	benign	0.054
147	0.00537166	22	30888527	rs17738540	SEC14L4	T	50	14.7	27.6	Tolerated	0.071	probably_damaging	0.999
148	0.00537166	22	30888494	rs17738527	SEC14L4	T	50	14.4	26	Damaging	0.002	probably_damaging	0.992
154	0.0054771	1	226924569	rs75443355	ITPKB	T	26.3158	1.9	11.13	Damaging	0.04	benign	0.301
156	0.00554484	16	3708170	rs2791	TRAP1	T	23.6842	1.7	22.6	Damaging	0.031	possibly_damaging	0.738
158	0.00569463	1	201083930	rs2274236	ASCL5	G	18.4211	4.6	23.6	Tolerated	0.07	unknown	unknown
163	0.00586408	1	3410410	rs61910697	MEGF6	T	34.2105	2.8	19.86	Tolerated	0.193	probably_damaging	0.967
166	0.0059769	1	152329942	rs2282304	FLG2	T	31.5789	1.5	0.09	Tolerated	1	benign	0.008
167	0.00607836	7	881668	rs6461378	SUN1	T	15.7895	53.3	23	Tolerated	0.395	possibly_damaging	0.91
171	0.00631669	11	44080210	rs2074051	ACCSL	C	18.4211	79.4	0.002	Tolerated	1	benign	0
